# Supplementary material for: Tobacco Smoking Leads to Extensive Genome-Wide Changes in DNA Methylation
Source: PLoS One. 2013 May 17;8(5):e63812. doi: 10.1371/journal.pone.0063812 (PMC3656907; doi:10.1371/journal.pone.0063812)
Supplement: Table S1 — Significant differentially-methylated CpG sites of current compared to never smokers discovered in F4 and corresponding results of former smokers. Displayed are a) the results of the linear model calculated with M-value adjusted for age, sex, BMI, alcohol and white blood cell count (p-value), as well as the median ß-value methylation difference between current and never smokers for the discovery panel (F4) with genome-wide significance (p≤1E-07) and b) the corresponding results of the same CpG sites for former smokers; sorted by chromosome and mapinfo (Genome build 37). (XLS) [file pone.0063812.s005.xls]

## Sheet: Sheet1
Table S1. Significant differentially-methylated CpG sites of current compared to never smokers discovered in F4 and corresponding results of former smokers.
CpG	Chr.	Mapinfo	Gene		a) Median ß-value methylation difference of Current vs. Never Smokers in %	p-value		b) Median ß-value methylation difference of Former vs. Never Smokers in %	p-value		Methylation ß-value as median (first quartile - third quartile)
											Never Smokers	Former Smokers	Current Smokers
cg11405655	1	999599	xa		-0.0049842	1.60441e-10		0.001603	0.174439		0.1047 (0.09 - 0.12)	0.1063 (0.09 - 0.12)	0.0997 (0.09 - 0.11)
cg14531564	1	1154853	SDF4		-0.004402	2.83172e-10		-0.000246	0.778233		0.7167 (0.69 - 0.74)	0.7165 (0.69 - 0.74)	0.7123 (0.68 - 0.74)
cg09276842	1	1155026	SDF4		-0.005359	5.17893e-09		-0.000536	0.419534		0.9447 (0.93 - 0.96)	0.9441 (0.93 - 0.95)	0.9393 (0.92 - 0.96)
cg05818515	1	1158081	SDF4		0.030066	8.95278e-10		-0.009319	0.202344		0.8373 (0.79 - 0.87)	0.8280 (0.78 - 0.87)	0.8674 (0.83 - 0.89)
cg27528222	1	2138953	C1orf86		-0.005727	1.41208e-09		-0.000707	0.825643		0.9506 (0.94 - 0.96)	0.9499 (0.94 - 0.96)	0.9449 (0.93 - 0.96)
cg01979157	1	2161013	SKI		-0.017921	2.23198e-12		-0.001887	0.641988		0.1476 (0.12 - 0.18)	0.1457 (0.12 - 0.18)	0.1297 (0.11 - 0.15)
cg05603985	1	2161049	SKI		-0.002461	4.80353e-15		0.00447	0.364388		0.1457 (0.14 - 0.16)	0.1501 (0.14 - 0.16)	0.1432 (0.14 - 0.15)
cg09469355	1	2161886	SKI		-0.017622	3.34474e-10		-0.006088	0.197689		0.3299 (0.30 - 0.36)	0.3238 (0.30 - 0.35)	0.3123 (0.28 - 0.34)
cg08884752	1	2162001	SKI		-0.040125	4.43128e-13		-0.01407	0.221774		0.6803 (0.63 - 0.73)	0.6662 (0.62 - 0.72)	0.6401 (0.59 - 0.69)
cg15564619	1	2163437	SKI		-0.008781	7.02997e-08		-0.003618	0.0130688		0.5939 (0.56 - 0.63)	0.5902 (0.55 - 0.63)	0.5851 (0.54 - 0.62)
cg26687579	1	2243111	xa		-0.023307	1.01138e-08		-0.005698	0.703745		0.2488 (0.21 - 0.28)	0.2431 (0.21 - 0.28)	0.2255 (0.19 - 0.27)
cg19825898	1	2949651	xa		-0.010112	4.81306e-09		-0.002153	0.298099		0.8472 (0.82 - 0.88)	0.8451 (0.81 - 0.88)	0.8371 (0.81 - 0.87)
cg24150662	1	2949673	xa		-0.00882	5.18103e-08		-0.003655	0.324316		0.8127 (0.78 - 0.85)	0.8091 (0.77 - 0.85)	0.8039 (0.76 - 0.84)
cg04134748	1	3052175	PRDM16		0.008827	4.75123e-08		-0.007062	0.112072		0.7520 (0.70 - 0.80)	0.7449 (0.69 - 0.79)	0.7608 (0.71 - 0.82)
cg01309569	1	5950209	NPHP4		0.009249	7.64615e-08		0.006063	0.102936		0.3718 (0.32 - 0.44)	0.3778 (0.33 - 0.44)	0.3810 (0.34 - 0.45)
cg01715088	1	6520772	ESPN		-0.0030647	1.83454e-09		0.0015295	0.951757		0.0851 (0.08 - 0.09)	0.0866 (0.08 - 0.09)	0.0820 (0.07 - 0.09)
cg21012139	1	6553510	PLEKHG5		-0.015707	1.00714e-08		0.000493	0.280323		0.6782 (0.64 - 0.72)	0.6787 (0.63 - 0.72)	0.6625 (0.63 - 0.70)
cg12547807	1	9473751	xa		-0.021385	6.5212e-20		-0.003341	0.0618427		0.1885 (0.16 - 0.22)	0.1852 (0.16 - 0.22)	0.1672 (0.15 - 0.19)
cg07793148	1	9712988	C1orf200/PIK3CD		-0.0019195	9.60627e-08		0.0016378	0.740401		0.0783 (0.07 - 0.09)	0.0799 (0.07 - 0.09)	0.0763 (0.06 - 0.09)
cg23098018	1	9775755	PIK3CD		-0.006075	2.93375e-08		0.006726	0.485049		0.7569 (0.73 - 0.79)	0.7637 (0.73 - 0.80)	0.7509 (0.72 - 0.78)
cg01320698	1	9788517	PIK3CD		-0.02279	1.05853e-09		0.002623	0.327739		0.6230 (0.55 - 0.70)	0.6256 (0.55 - 0.70)	0.6002 (0.54 - 0.68)
cg07035320	1	9885517	CLSTN1		0.005866	4.21763e-08		0.003632	0.0542222		0.1357 (0.12 - 0.15)	0.1394 (0.13 - 0.15)	0.1416 (0.13 - 0.16)
cg04885881	1	11123118	xa		-0.074143	1.34798e-28		-0.010585	0.0014177		0.3115 (0.25 - 0.39)	0.3009 (0.23 - 0.37)	0.2374 (0.18 - 0.31)
cg21826784	1	11795937	AGTRAP		0.015256	1.66753e-08		0.010413	0.0535346		0.4048 (0.37 - 0.43)	0.4153 (0.39 - 0.44)	0.4201 (0.39 - 0.45)
cg19940644	1	12112386	xa		-0.024314	3.38342e-13		-0.004087	0.0585843		0.1633 (0.13 - 0.21)	0.1592 (0.13 - 0.20)	0.1390 (0.12 - 0.18)
cg21393163	1	12217629	xa		-0.0069344	1.53715e-20		-0.0023662	0.0171474		0.0445 (0.04 - 0.05)	0.0422 (0.04 - 0.05)	0.0376 (0.03 - 0.05)
cg09069072	1	15482753	TMEM51		-0.035892	2.95393e-13		-0.006639	0.0706419		0.8619 (0.83 - 0.89)	0.8553 (0.83 - 0.88)	0.8260 (0.79 - 0.87)
cg21913886	1	15485346	TMEM51		-0.033794	7.25869e-11		-0.009081	0.00181665		0.8917 (0.86 - 0.92)	0.8827 (0.84 - 0.91)	0.8579 (0.81 - 0.90)
cg04211179	1	16301562	ZBTB17		-0.008892	1.82448e-09		0.001773	0.613376		0.2671 (0.24 - 0.30)	0.2688 (0.24 - 0.31)	0.2582 (0.23 - 0.29)
cg09012001	1	19250279	IFFO2		0.004524	7.49805e-09		0.001174	0.871726		0.1252 (0.11 - 0.14)	0.1264 (0.11 - 0.14)	0.1297 (0.11 - 0.15)
cg17163404	1	19414438	UBR4		-0.013472	2.78706e-08		-0.002349	0.842352		0.7926 (0.76 - 0.83)	0.7903 (0.76 - 0.83)	0.7791 (0.74 - 0.81)
cg19713429	1	19810690	CAPZB		-0.0044637	1.90367e-16		0.0010613	0.0069385		0.0987 (0.09 - 0.11)	0.0998 (0.09 - 0.11)	0.0942 (0.09 - 0.10)
cg01693305	1	19813311	CAPZB		-0.005067	2.46525e-09		-0.001269	0.401604		0.9354 (0.92 - 0.95)	0.9341 (0.92 - 0.95)	0.9303 (0.91 - 0.94)
cg19276111	1	24229232	CNR2		0.039493	6.30806e-09		0.028577	0.146842		0.4172 (0.37 - 0.47)	0.4458 (0.40 - 0.49)	0.4567 (0.40 - 0.50)
cg24452347	1	24229300	CNR2		0.041178	5.07982e-11		0.026035	0.0118147		0.2920 (0.25 - 0.34)	0.3180 (0.27 - 0.37)	0.3331 (0.28 - 0.38)
cg26404511	1	24229575	CNR2		0.022547	1.33053e-13		0.010619	0.00687677		0.4752 (0.44 - 0.50)	0.4858 (0.45 - 0.51)	0.4978 (0.47 - 0.52)
cg03611151	1	24229581	CNR2		0.01586	1.33054e-09		0.008414	0.0466648		0.4481 (0.42 - 0.47)	0.4566 (0.43 - 0.48)	0.4640 (0.44 - 0.49)
cg07967717	1	24229682	CNR2		0.014294	4.80597e-10		0.005931	0.000752143		0.2276 (0.20 - 0.25)	0.2335 (0.21 - 0.26)	0.2419 (0.22 - 0.27)
cg26856289	1	24307516	SFRS13A		-0.01057	1.51169e-09		4.9e-05	0.0816307		0.1674 (0.15 - 0.18)	0.1675 (0.15 - 0.18)	0.1569 (0.14 - 0.17)
cg04991639	1	25175737	xa		0.00553	4.26716e-12		0.0012617	0.33975		0.0598 (0.05 - 0.07)	0.0611 (0.05 - 0.07)	0.0654 (0.06 - 0.07)
cg15498134	1	25246854	RUNX3		-0.009654	4.31428e-09		-0.001134	0.388097		0.7682 (0.73 - 0.80)	0.7671 (0.73 - 0.80)	0.7586 (0.71 - 0.79)
cg10951873	1	25254746	RUNX3		-0.0024092	2.68871e-09		-0.0002334	0.0799314		0.0452 (0.04 - 0.05)	0.0450 (0.04 - 0.05)	0.0428 (0.04 - 0.05)
cg27537125	1	25349681	xa		-0.0121415	2.70042e-30		-0.0020592	0.0169441		0.0877 (0.08 - 0.10)	0.0856 (0.08 - 0.10)	0.0756 (0.07 - 0.09)
cg22442430	1	25876626	LDLRAP1		-0.004151	9.57663e-09		0.007977	0.386151		0.3961 (0.37 - 0.42)	0.4041 (0.38 - 0.43)	0.3920 (0.37 - 0.42)
cg03519967	1	26010346	MAN1C1		0.028429	1.8397e-08		0.000956	0.0551006		0.6937 (0.66 - 0.73)	0.6946 (0.66 - 0.74)	0.7221 (0.69 - 0.75)
cg16417374	1	26098310	MAN1C1		0.009852	4.30355e-08		0.004657	0.034389		0.5584 (0.52 - 0.60)	0.5631 (0.52 - 0.60)	0.5683 (0.54 - 0.62)
cg26937868	1	26202601	xa		0.006183	4.7275e-10		0.00121	0.942189		0.1122 (0.10 - 0.12)	0.1134 (0.10 - 0.12)	0.1184 (0.11 - 0.13)
cg24313303	1	27113219	PIGV		0.0019474	6.57682e-08		2.06e-05	0.641049		0.0401 (0.03 - 0.05)	0.0402 (0.03 - 0.05)	0.0421 (0.04 - 0.05)
cg22429121	1	27901805	AHDC1		0.010106	5.11988e-08		0.011165	0.00495452		0.2168 (0.20 - 0.23)	0.2279 (0.21 - 0.24)	0.2269 (0.21 - 0.24)
cg14510299	1	27928494	AHDC1		0.014294	4.15296e-08		0.006467	0.853218		0.4403 (0.40 - 0.47)	0.4468 (0.41 - 0.48)	0.4546 (0.42 - 0.49)
cg12465678	1	27953336	FGR		0.010431	2.78524e-08		0.001142	0.123637		0.1303 (0.11 - 0.15)	0.1314 (0.11 - 0.16)	0.1407 (0.12 - 0.17)
cg21115433	1	27961868	FGR		0.017703	7.72584e-08		0.006017	0.523523		0.2723 (0.23 - 0.32)	0.2783 (0.23 - 0.33)	0.2900 (0.24 - 0.34)
cg23840027	1	29225533	EPB41		0.011827	5.56598e-09		0.003839	0.0848857		0.2783 (0.23 - 0.33)	0.2821 (0.24 - 0.33)	0.2901 (0.24 - 0.36)
cg15059804	1	33766318	ZNF362		0.04632	1.18538e-09		0.001922	0.0425266		0.2572 (0.21 - 0.32)	0.2592 (0.21 - 0.34)	0.3036 (0.23 - 0.38)
cg25722983	1	36840028	STK40		-0.018358	9.04474e-13		-0.003269	0.525793		0.4696 (0.43 - 0.51)	0.4663 (0.43 - 0.50)	0.4512 (0.41 - 0.49)
cg01937809	1	37941854	ZC3H12A		-0.023818	1.75589e-10		-0.000346	0.280821		0.3831 (0.34 - 0.42)	0.3828 (0.34 - 0.43)	0.3593 (0.32 - 0.41)
cg23093580	1	39491322	NDUFS5		0.025044	5.53912e-09		-0.000931	0.353322		0.7273 (0.69 - 0.77)	0.7264 (0.69 - 0.77)	0.7524 (0.72 - 0.78)
cg24142464	1	40040489	PABPC4		-0.0037189	7.23539e-09		0.0009065	0.208998		0.0729 (0.07 - 0.08)	0.0738 (0.07 - 0.08)	0.0691 (0.06 - 0.08)
cg16736826	1	41951512	EDN2		-0.00861	3.22043e-08		0.001237	0.884408		0.3123 (0.28 - 0.34)	0.3135 (0.27 - 0.34)	0.3037 (0.27 - 0.33)
cg23762517	1	42384310	HIVEP3		0.069726	9.41021e-08		0.023037	0.250134		0.2778 (0.21 - 0.37)	0.3009 (0.23 - 0.40)	0.3476 (0.28 - 0.47)
cg26038582	1	42384390	HIVEP3		0.097503	1.4394e-08		0.034098	0.080339		0.4536 (0.34 - 0.56)	0.4877 (0.37 - 0.59)	0.5511 (0.44 - 0.68)
cg15937073	1	42384564	HIVEP3		0.031595	2.17969e-08		0.010691	0.0450601		0.1736 (0.14 - 0.21)	0.1843 (0.15 - 0.22)	0.2052 (0.17 - 0.25)
cg15542713	1	42385581	HIVEP3		0.095242	2.54338e-08		0.018694	0.761466		0.4002 (0.31 - 0.50)	0.4189 (0.32 - 0.52)	0.4954 (0.38 - 0.60)
cg24049493	1	42385941	HIVEP3		0.040531	3.7293e-14		0.013763	0.137227		0.1219 (0.10 - 0.15)	0.1357 (0.11 - 0.17)	0.1624 (0.12 - 0.21)
cg13985198	1	45242073	SNORD46/RPS8		-0.004142	6.46602e-08		0.003847	0.0538822		0.1276 (0.10 - 0.15)	0.1314 (0.11 - 0.16)	0.1235 (0.10 - 0.15)
cg05371506	1	46649970	TSPAN1		0.0034801	3.54766e-08		5.4e-05	0.979173		0.0932 (0.08 - 0.10)	0.0933 (0.08 - 0.11)	0.0967 (0.08 - 0.11)
cg23090529	1	51442133	xa		-0.022774	9.89783e-11		-0.006045	0.000610933		0.2061 (0.17 - 0.25)	0.2001 (0.17 - 0.23)	0.1834 (0.16 - 0.22)
cg21140898	1	51442318	xa		-0.032754	1.07689e-10		-0.005929	0.00818112		0.3534 (0.31 - 0.40)	0.3475 (0.31 - 0.40)	0.3206 (0.28 - 0.37)
cg24741609	1	54122060	GLIS1		-0.019191	1.39299e-11		0.002325	0.385533		0.1978 (0.17 - 0.24)	0.2001 (0.17 - 0.24)	0.1786 (0.15 - 0.21)
cg19406367	1	66999929	SGIP1		0.031142	2.78828e-08		0.010037	0.121757		0.8147 (0.76 - 0.86)	0.8247 (0.76 - 0.87)	0.8458 (0.80 - 0.89)
cg13184736	1	68299409	GNG12		-0.060661	1.31961e-09		-0.0193	0.00139466		0.4204 (0.36 - 0.48)	0.4011 (0.34 - 0.46)	0.3597 (0.29 - 0.43)
cg13399816	1	68299468	GNG12		-0.016557	2.73404e-11		-0.002457	0.00330226		0.1758 (0.16 - 0.20)	0.1733 (0.16 - 0.19)	0.1592 (0.14 - 0.18)
cg25189904*	1	68299493	GNG12		-0.081918	1.71407e-39		-0.023648	6.84763e-10		0.2740 (0.23 - 0.33)	0.2504 (0.21 - 0.31)	0.1921 (0.16 - 0.24)
cg15553397	1	76695186	ST6GALNAC3		0.021476	1.93267e-08		0.006952	0.105914		0.6959 (0.67 - 0.73)	0.7028 (0.67 - 0.74)	0.7173 (0.68 - 0.76)
cg08848903	1	92352293	TGFBR3		0.01462	2.20652e-08		0.010214	0.0824665		0.2372 (0.21 - 0.27)	0.2474 (0.22 - 0.28)	0.2518 (0.23 - 0.28)
cg00563926	1	92352481	TGFBR3		0.007492	1.42157e-10		0.003067	0.0783155		0.1280 (0.11 - 0.14)	0.1310 (0.12 - 0.14)	0.1355 (0.12 - 0.15)
cg09662411	1	92946132	GFI1		-0.0373	8.01207e-09		-0.009906	0.00898279		0.4805 (0.44 - 0.52)	0.4706 (0.43 - 0.51)	0.4432 (0.39 - 0.50)
cg18146737	1	92946700	GFI1		-0.015456	4.78789e-17		-0.002924	0.00821403		0.9565 (0.95 - 0.96)	0.9536 (0.94 - 0.96)	0.9410 (0.88 - 0.96)
cg12876356	1	92946825	GFI1		-0.084781	2.92257e-17		-0.016204	0.00372795		0.5475 (0.49 - 0.62)	0.5313 (0.47 - 0.58)	0.4627 (0.37 - 0.55)
cg18316974	1	92947035	GFI1		-0.01863	1.60224e-16		-0.002912	0.00405496		0.9544 (0.94 - 0.96)	0.9514 (0.94 - 0.96)	0.9357 (0.90 - 0.96)
cg09935388	1	92947588	GFI1		-0.15309	3.27043e-24		-0.037932	5.06023e-07		0.5765 (0.49 - 0.70)	0.5385 (0.45 - 0.64)	0.4234 (0.32 - 0.54)
cg24049050	1	94702435	ARHGAP29		-0.003779	7.53382e-11		0.000817	0.0827305		0.1052 (0.10 - 0.11)	0.1060 (0.10 - 0.11)	0.1014 (0.10 - 0.11)
cg23616212	1	109941201	SORT1		0.010637	6.73621e-08		0.003958	0.671442		0.1791 (0.16 - 0.20)	0.1830 (0.17 - 0.20)	0.1897 (0.17 - 0.21)
cg15995265	1	111764857	xa		-0.030395	1.38124e-08		-0.000765	0.526318		0.2418 (0.20 - 0.30)	0.2411 (0.19 - 0.29)	0.2114 (0.17 - 0.27)
cg08737116	1	116563487	SLC22A15		-0.0007937	1.7886e-08		-0.0015611	0.00767992		0.0960 (0.08 - 0.11)	0.0945 (0.08 - 0.11)	0.0952 (0.08 - 0.11)
cg27449150	1	118197326	xa		-0.005545	3.75697e-13		-0.000567	0.155013		0.1094 (0.10 - 0.13)	0.1088 (0.10 - 0.12)	0.1039 (0.09 - 0.12)
cg20607293	1	147112703	xa		-0.002741	9.70869e-08		0.000209	0.277377		0.1136 (0.10 - 0.13)	0.1138 (0.10 - 0.13)	0.1109 (0.10 - 0.12)
cg03399898	1	148603739	xa		-0.0068409	9.47089e-08		-0.0015815	0.0391853		0.0816 (0.07 - 0.09)	0.0800 (0.07 - 0.09)	0.0748 (0.07 - 0.08)
cg02976588	1	150135546	xa		0.007297	6.21987e-08		0.003351	0.596792		0.1551 (0.13 - 0.19)	0.1585 (0.13 - 0.19)	0.1624 (0.14 - 0.20)
cg21937128	1	150971889	FAM63A		0.007422	2.65501e-08		0.003256	0.805026		0.1346 (0.12 - 0.16)	0.1378 (0.12 - 0.16)	0.1420 (0.12 - 0.17)
cg09820519	1	151693199	C1orf230		0.0033823	2.83417e-08		0.0007909	0.23466		0.0563 (0.05 - 0.06)	0.0570 (0.05 - 0.06)	0.0596 (0.05 - 0.06)
cg24158160	1	151693222	C1orf230		0.00953	3.86479e-08		0.003687	0.41171		0.1240 (0.12 - 0.14)	0.1277 (0.12 - 0.14)	0.1335 (0.12 - 0.14)
cg13869942	1	151878061	THEM4		-0.007245	1.05087e-09		0.000463	0.612754		0.1284 (0.11 - 0.16)	0.1289 (0.11 - 0.16)	0.1212 (0.10 - 0.14)
cg16139316	1	153330758	S100A9		0.011965	2.28568e-08		0.002985	0.857661		0.1576 (0.13 - 0.19)	0.1606 (0.13 - 0.20)	0.1696 (0.14 - 0.21)
cg08056629	1	154359587	xa		-0.009493	4.72115e-09		0.00039	0.248066		0.8501 (0.81 - 0.88)	0.8505 (0.81 - 0.89)	0.8406 (0.80 - 0.88)
cg00867472	1	156714808	HDGF		0.011733	5.74293e-08		-0.00295	0.2107		0.6068 (0.57 - 0.64)	0.6039 (0.57 - 0.64)	0.6186 (0.58 - 0.65)
cg11231349	1	162050656	NOS1AP		-0.0192	3.93928e-09		-0.01131	7.23083e-05		0.8372 (0.79 - 0.87)	0.8259 (0.77 - 0.87)	0.8180 (0.77 - 0.85)
cg07807219	1	163289415	xa		0.024016	4.23782e-08		0.010042	0.290848		0.8121 (0.78 - 0.85)	0.8221 (0.79 - 0.85)	0.8361 (0.80 - 0.87)
cg24304617	1	169079632	ATP1B1		0.0035265	4.40107e-10		8.51e-05	0.276244		0.0591 (0.05 - 0.07)	0.0592 (0.05 - 0.07)	0.0626 (0.05 - 0.07)
cg16290996	1	173835989	GAS5/SNORD78		-0.005778	8.6171e-11		0.00087	0.0543258		0.1202 (0.11 - 0.13)	0.1210 (0.11 - 0.13)	0.1144 (0.10 - 0.13)
cg17025683	1	173836220	SNORD78/ZBTB37		-0.0027468	7.30339e-08		0.0019804	0.1409		0.0793 (0.07 - 0.09)	0.0813 (0.07 - 0.09)	0.0765 (0.07 - 0.09)
cg20240091	1	175044916	TNN		0.01678	4.538e-08		0.001138	0.126999		0.6831 (0.64 - 0.72)	0.6843 (0.64 - 0.72)	0.6999 (0.65 - 0.74)
cg23036452	1	203644735	ATP2B4		0.011452	1.3487e-08		9.9e-05	0.160698		0.6948 (0.66 - 0.72)	0.6949 (0.66 - 0.73)	0.7062 (0.67 - 0.74)
cg08709672	1	206224334	AVPR1B		-0.025825	1.93142e-20		-0.00111	0.556064		0.6776 (0.66 - 0.70)	0.6765 (0.66 - 0.70)	0.6518 (0.64 - 0.67)
cg20295214	1	206226794	AVPR1B		-0.029844	1.13361e-09		-0.002492	0.924291		0.8467 (0.82 - 0.87)	0.8442 (0.81 - 0.87)	0.8169 (0.78 - 0.85)
cg06872036	1	206729258	RASSF5		-0.011766	8.12384e-09		-0.001938	0.155621		0.9032 (0.88 - 0.92)	0.9013 (0.88 - 0.92)	0.8915 (0.87 - 0.91)
cg17220933	1	206729613	RASSF5		-0.00586	6.73489e-09		0.000481	0.263196		0.7661 (0.73 - 0.80)	0.7666 (0.73 - 0.80)	0.7602 (0.72 - 0.79)
cg22049321	1	207669116	CR1		0.0018515	4.18941e-08		0.0020595	0.322101		0.0991 (0.09 - 0.11)	0.1012 (0.09 - 0.11)	0.1009 (0.09 - 0.11)
cg00541303	1	208962374	xa		-0.028445	1.3276e-12		0.007875	0.340119		0.2530 (0.21 - 0.31)	0.2609 (0.21 - 0.31)	0.2246 (0.19 - 0.27)
cg05376738	1	212923780	NSL1		-0.012841	3.66211e-11		0.003418	0.948051		0.1803 (0.16 - 0.21)	0.1837 (0.16 - 0.22)	0.1674 (0.14 - 0.19)
cg03547355	1	227003060	xa		-0.02758	1.05542e-12		-0.011563	0.000905782		0.6024 (0.57 - 0.63)	0.5909 (0.55 - 0.63)	0.5748 (0.53 - 0.61)
cg26314722	1	234867300	xa		-0.009182	1.41735e-09		-0.002457	0.0939543		0.1358 (0.12 - 0.16)	0.1333 (0.12 - 0.16)	0.1266 (0.11 - 0.15)
cg17819085	1	235122803	xa		-0.02301	6.86953e-08		-0.005278	0.744053		0.7041 (0.67 - 0.73)	0.6988 (0.67 - 0.73)	0.6811 (0.65 - 0.71)
cg04311403	1	236559646	EDARADD		-0.019266	2.11586e-08		-0.007486	0.221541		0.5380 (0.48 - 0.60)	0.5305 (0.47 - 0.60)	0.5187 (0.45 - 0.59)
cg23166773	1	243659016	SDCCAG8		0.021147	4.43968e-09		0.001953	0.1989		0.3061 (0.26 - 0.36)	0.3081 (0.26 - 0.36)	0.3273 (0.28 - 0.39)
cg23079012	2	8343710	xa		-0.011011	8.28756e-24		-0.001432	0.00281045		0.9594 (0.95 - 0.96)	0.9580 (0.95 - 0.96)	0.9484 (0.93 - 0.96)
cg08035323	2	9843525	xa		0.040876	7.35156e-14		-0.00146	9.10493e-05		0.1565 (0.12 - 0.20)	0.1551 (0.12 - 0.21)	0.1974 (0.14 - 0.25)
cg03959186	2	9893528	xa		-0.0113259	2.19023e-09		-0.0036104	0.194288		0.1029 (0.08 - 0.13)	0.0993 (0.08 - 0.12)	0.0916 (0.07 - 0.12)
cg21356710	2	24234017	MFSD2B		0.022975	7.23809e-11		0.003695	0.0837453		0.5941 (0.56 - 0.63)	0.5978 (0.56 - 0.63)	0.6171 (0.58 - 0.65)
cg00483217	2	25321917	EFR3B		0.010556	4.25919e-08		0.008677	0.014256		0.2948 (0.25 - 0.35)	0.3035 (0.26 - 0.35)	0.3054 (0.27 - 0.37)
cg23401251	2	27683905	IFT172		0.018187	2.29128e-08		-0.00123	0.270112		0.5469 (0.49 - 0.60)	0.5457 (0.49 - 0.60)	0.5651 (0.52 - 0.62)
cg06142740	2	28973577	PPP1CB		-0.00052	2.99739e-09		0.001766	0.15261		0.1124 (0.10 - 0.12)	0.1142 (0.11 - 0.12)	0.1119 (0.10 - 0.12)
cg04268813	2	42566404	xa		0.017151	6.0928e-08		0.001156	0.235169		0.7208 (0.68 - 0.76)	0.7219 (0.68 - 0.76)	0.7379 (0.70 - 0.78)
cg19427338	2	42566455	xa		0.019191	4.37136e-09		9.5e-05	0.752395		0.7504 (0.72 - 0.78)	0.7505 (0.72 - 0.78)	0.7696 (0.74 - 0.80)
cg23008718	2	43188851	xa		0.006709	7.79158e-08		-0.000436	0.670769		0.1522 (0.13 - 0.17)	0.1518 (0.13 - 0.17)	0.1589 (0.14 - 0.18)
cg11253886	2	47039669	xa		0.035286	1.70184e-11		0.004312	0.00226416		0.6195 (0.58 - 0.67)	0.6238 (0.58 - 0.67)	0.6548 (0.61 - 0.70)
cg06949933	2	61406491	AHSA2		-0.014494	2.29606e-09		0.004306	0.188529		0.8465 (0.80 - 0.88)	0.8508 (0.81 - 0.89)	0.8320 (0.78 - 0.88)
cg22001211	2	61766532	XPO1		-0.0023649	6.13063e-08		0.0013113	0.642832		0.0868 (0.08 - 0.09)	0.0881 (0.08 - 0.10)	0.0844 (0.08 - 0.09)
cg14209730	2	64632636	xa		0.017855	6.19793e-08		-0.007181	0.206301		0.4711 (0.39 - 0.55)	0.4639 (0.39 - 0.55)	0.4890 (0.42 - 0.57)
cg03233656	2	65214625	SLC1A4		-0.008048	1.26118e-08		0.005793	0.90161		0.1470 (0.13 - 0.17)	0.1528 (0.13 - 0.17)	0.1389 (0.12 - 0.16)
cg13060970	2	68592349	PLEK		0.014732	2.3504e-08		0.011188	0.0759182		0.2932 (0.25 - 0.33)	0.3044 (0.26 - 0.34)	0.3079 (0.28 - 0.34)
cg04872689	2	68592375	PLEK		0.0042991	9.51795e-08		0.0002414	0.718012		0.0674 (0.06 - 0.08)	0.0676 (0.06 - 0.08)	0.0717 (0.06 - 0.08)
cg10812236	2	68592394	PLEK		0.0059298	1.58581e-08		0.0025167	0.190653		0.0893 (0.08 - 0.10)	0.0918 (0.08 - 0.11)	0.0952 (0.08 - 0.11)
cg06635952	2	70025869	ANXA4		0.019969	2.36645e-21		0.004173	0.00106633		0.1388 (0.12 - 0.16)	0.1430 (0.13 - 0.16)	0.1588 (0.14 - 0.18)
cg02039404	2	70368784	xa		-0.035299	6.74307e-08		-0.006898	0.289187		0.7783 (0.71 - 0.83)	0.7714 (0.70 - 0.82)	0.7430 (0.68 - 0.80)
cg15408734	2	70369140	xa		-0.002728	2.49369e-12		0.0003478	0.142649		0.0583 (0.05 - 0.07)	0.0586 (0.05 - 0.07)	0.0556 (0.05 - 0.06)
cg23230929	2	87883547	xa		0.035205	9.4797e-11		0.008128	0.0463012		0.3567 (0.32 - 0.40)	0.3648 (0.32 - 0.41)	0.3919 (0.36 - 0.43)
cg03147185	2	97008030	NCAPH		-0.011593	3.43698e-08		-0.003293	0.877534		0.4391 (0.39 - 0.48)	0.4358 (0.39 - 0.48)	0.4275 (0.38 - 0.47)
cg02592133	2	99526035	C2orf55		0.003135	4.59946e-09		-5.8e-05	0.904134		0.1035 (0.09 - 0.12)	0.1034 (0.09 - 0.12)	0.1066 (0.09 - 0.12)
cg13522882	2	102316496	MAP4K4		-0.011694	8.31336e-08		-0.000492	0.171773		0.7839 (0.74 - 0.83)	0.7834 (0.73 - 0.83)	0.7722 (0.72 - 0.82)
cg13399261	2	102681071	xa		0.006619	4.90845e-08		0.000912	0.957044		0.1229 (0.11 - 0.14)	0.1238 (0.11 - 0.14)	0.1295 (0.11 - 0.15)
cg06880612	2	102759576	xa		0.006398	1.99181e-08		0.002697	0.630865		0.1126 (0.10 - 0.12)	0.1153 (0.10 - 0.13)	0.1190 (0.11 - 0.13)
cg27598107	2	102759782	xa		0.023788	1.22797e-10		0.007225	0.0331034		0.2133 (0.18 - 0.25)	0.2205 (0.19 - 0.26)	0.2371 (0.20 - 0.28)
cg00295485	2	106755721	UXS1		-0.044687	2.64565e-12		-0.008275	0.000279699		0.4991 (0.43 - 0.56)	0.4908 (0.41 - 0.55)	0.4544 (0.39 - 0.51)
cg09570614	2	112124380	xa		0.034345	1.15592e-11		0.008315	0.0180753		0.3590 (0.32 - 0.40)	0.3674 (0.33 - 0.41)	0.3934 (0.36 - 0.44)
cg05616969	2	118982661	xa		0.004415	6.6185e-08		0.001771	0.380678		0.1261 (0.11 - 0.14)	0.1279 (0.11 - 0.15)	0.1306 (0.11 - 0.15)
cg18859174	2	118982679	xa		0.005099	6.87464e-10		0.002102	0.298458		0.1315 (0.12 - 0.14)	0.1336 (0.12 - 0.15)	0.1366 (0.12 - 0.15)
cg08129583	2	127413367	GYPC		0.007197	6.497e-09		0.002001	0.674768		0.1512 (0.13 - 0.17)	0.1532 (0.14 - 0.17)	0.1584 (0.14 - 0.18)
cg04019522	2	127852450	BIN1		0.037296	7.66114e-09		-0.004822	0.675548		0.4664 (0.40 - 0.52)	0.4616 (0.40 - 0.52)	0.5037 (0.45 - 0.55)
cg19375644	2	128617792	xa		0.006041	1.99851e-08		0.001198	0.132536		0.1005 (0.09 - 0.11)	0.1017 (0.09 - 0.11)	0.1065 (0.10 - 0.11)
cg11014740	2	129079223	xa		-0.002795	5.25068e-09		0.000173	0.556481		0.1750 (0.16 - 0.19)	0.1751 (0.16 - 0.19)	0.1722 (0.16 - 0.18)
cg06240690	2	158114069	GALNT5		0.0037148	5.80175e-10		0.0019758	0.599877		0.0698 (0.06 - 0.08)	0.0718 (0.06 - 0.08)	0.0735 (0.06 - 0.08)
cg15352315	2	160655036	CD302		0.006706	1.93847e-08		0.003004	0.29559		0.1216 (0.11 - 0.14)	0.1246 (0.11 - 0.14)	0.1283 (0.11 - 0.14)
cg04737150	2	161077747	xa		-0.014397	3.40815e-08		-0.000104	0.91515		0.8125 (0.77 - 0.85)	0.8124 (0.77 - 0.85)	0.7981 (0.76 - 0.84)
cg17825400	2	175499639	WIPF1		-0.010807	1.40209e-09		-0.001169	0.16469		0.4399 (0.39 - 0.49)	0.4387 (0.39 - 0.49)	0.4291 (0.37 - 0.47)
cg26271591	2	178125956	NFE2L2		-0.055731	1.75415e-14		-0.009034	0.0707131		0.2569 (0.19 - 0.32)	0.2479 (0.19 - 0.32)	0.2012 (0.15 - 0.26)
cg04361126	2	190446792	SLC40A1		0.004966	6.67214e-08		0.002868	0.287498		0.1287 (0.12 - 0.14)	0.1316 (0.12 - 0.14)	0.1337 (0.12 - 0.15)
cg13651908	2	204570033	CD28		-0.01073	2.62229e-08		0.002527	0.237131		0.8018 (0.76 - 0.84)	0.8043 (0.76 - 0.84)	0.7910 (0.76 - 0.83)
cg24715680	2	215675429	BARD1		0.022792	5.35203e-08		0.001173	0.709486		0.2613 (0.22 - 0.30)	0.2625 (0.22 - 0.30)	0.2841 (0.24 - 0.33)
cg25941354	2	218989983	CXCR2		0.011281	4.36615e-10		-0.000588	0.399726		0.1456 (0.13 - 0.17)	0.1450 (0.12 - 0.17)	0.1568 (0.14 - 0.18)
cg20456243	2	220352476	SPEG		-0.015306	7.85889e-08		-0.009363	0.929301		0.5379 (0.49 - 0.57)	0.5285 (0.48 - 0.57)	0.5226 (0.47 - 0.56)
cg05940122	2	231770489	xa		-0.012682	1.70672e-09		-0.000465	0.0283644		0.7837 (0.73 - 0.83)	0.7832 (0.73 - 0.83)	0.7710 (0.71 - 0.81)
cg19827923	2	231790777	GPR55		-0.020309	2.69451e-13		-0.003126	0.708106		0.8675 (0.84 - 0.89)	0.8644 (0.84 - 0.89)	0.8472 (0.82 - 0.87)
cg03164561	2	232396386	NMUR1		0.026427	8.25876e-08		0.001718	0.174607		0.6905 (0.65 - 0.74)	0.6922 (0.65 - 0.73)	0.7169 (0.68 - 0.76)
cg23667432	2	233244439	ALPP		-0.015705	1.55085e-11		0.001169	0.416986		0.3401 (0.32 - 0.36)	0.3413 (0.32 - 0.36)	0.3244 (0.31 - 0.35)
cg03188382	2	233245886	ALPP		-0.011947	6.7334e-11		-0.003849	0.0877837		0.2432 (0.23 - 0.26)	0.2394 (0.22 - 0.26)	0.2313 (0.21 - 0.25)
cg22403782	2	233246136	ALPP		-0.009662	4.24837e-10		-0.002226	0.000790064		0.1665 (0.15 - 0.19)	0.1643 (0.15 - 0.18)	0.1569 (0.14 - 0.17)
cg19713851	2	233246594	ALPP		-0.064717	1.2814e-12		-0.02885	5.87736e-05		0.4950 (0.43 - 0.56)	0.4661 (0.40 - 0.54)	0.4302 (0.37 - 0.50)
cg27241845	2	233250370	xa		-0.087388	2.79113e-35		-0.034295	2.03814e-05		0.4617 (0.41 - 0.52)	0.4274 (0.37 - 0.49)	0.3743 (0.31 - 0.42)
cg25560398	2	233252170	ECEL1P2		-0.014359	5.75064e-12		-0.003058	0.00408915		0.7081 (0.69 - 0.73)	0.7051 (0.69 - 0.72)	0.6938 (0.68 - 0.71)
cg17087741	2	233283010	ALPPL2b		-0.105286	3.05823e-09		-0.028774	0.0966593		0.6607 (0.55 - 0.78)	0.6320 (0.53 - 0.75)	0.5555 (0.45 - 0.68)
cg03329539*	2	233283329	ALPPL2b		-0.02392	3.65858e-59		-0.006115	7.58449e-13		0.1598 (0.15 - 0.17)	0.1537 (0.14 - 0.17)	0.1359 (0.13 - 0.15)
cg06644428*	2	233284112	ALPPL2b		-0.070508	6.36686e-31		-0.030882	1.19788e-23		0.2142 (0.17 - 0.27)	0.1833 (0.14 - 0.23)	0.1437 (0.11 - 0.19)
cg05951221*	2	233284402	ALPPL2b		-0.052066	8.91571e-104		-0.018735	8.17611e-39		0.2199 (0.20 - 0.24)	0.2012 (0.18 - 0.22)	0.1678 (0.15 - 0.19)
cg21566642*	2	233284661	ALPPL2b		-0.166965	6.90103e-138		-0.043101	9.48536e-40		0.5658 (0.51 - 0.61)	0.5227 (0.46 - 0.57)	0.3988 (0.35 - 0.45)
cg01940273*	2	233284934	ALPPL2b		-0.07888	9.28496e-114		-0.022624	2.01121e-22		0.3437 (0.32 - 0.37)	0.3211 (0.30 - 0.35)	0.2648 (0.24 - 0.29)
cg13193840	2	233285289	ALPPL2b		-0.024077	1.52826e-23		-0.003712	1.48115e-07		0.1525 (0.13 - 0.17)	0.1488 (0.13 - 0.17)	0.1285 (0.11 - 0.15)
cg05208178	2	233928423	INPP5D		-0.0032215	5.81158e-08		7.7e-05	0.350399		0.1016 (0.09 - 0.12)	0.1017 (0.09 - 0.12)	0.0984 (0.09 - 0.11)
cg25488284	2	242048127	PASK		-0.012591	2.50872e-09		-0.004051	0.0757083		0.9108 (0.88 - 0.93)	0.9067 (0.88 - 0.93)	0.8982 (0.87 - 0.92)
cg19450479	3	5018817	xa		0.0027074	1.45677e-08		0.0003277	0.762652		0.0397 (0.03 - 0.05)	0.0400 (0.03 - 0.05)	0.0424 (0.04 - 0.05)
cg14766620	3	5018860	xa		0.0056407	2.0776e-09		0.0016009	0.0986975		0.0797 (0.07 - 0.09)	0.0813 (0.07 - 0.09)	0.0853 (0.08 - 0.09)
cg00085013	3	14871570	FGD5		0.031972	3.64381e-08		0.011707	0.0267506		0.2443 (0.22 - 0.28)	0.2560 (0.23 - 0.29)	0.2763 (0.24 - 0.31)
cg02930866	3	15482580	EAF1		0.0051487	3.67213e-08		-0.0010193	0.785552		0.0939 (0.08 - 0.11)	0.0929 (0.08 - 0.11)	0.0990 (0.09 - 0.11)
cg17024919	3	21792248	ZNF385D		-0.03094	4.05578e-09		-0.005308	0.066272		0.1708 (0.13 - 0.25)	0.1654 (0.12 - 0.25)	0.1398 (0.10 - 0.21)
cg15693572	3	22412385	xa		0.108674	3.84406e-14		0.031037	0.00103297		0.2942 (0.22 - 0.41)	0.3253 (0.24 - 0.45)	0.4029 (0.29 - 0.53)
cg23480021	3	22412746	xa		0.186272	2.66602e-22		0.043314	4.32544e-05		0.4259 (0.30 - 0.60)	0.4692 (0.32 - 0.63)	0.6122 (0.44 - 0.78)
cg03274391	3	22413232	xa		0.180645	1.67417e-25		0.054198	2.55696e-05		0.3190 (0.23 - 0.47)	0.3732 (0.25 - 0.52)	0.4997 (0.34 - 0.70)
cg03540589	3	39192364	CSRNP1		-0.031479	6.73578e-11		0.002416	0.278292		0.7917 (0.75 - 0.83)	0.7941 (0.75 - 0.83)	0.7602 (0.71 - 0.81)
cg00501876	3	39193251	CSRNP1		-0.044316	1.38632e-25		-0.005593	0.461758		0.3692 (0.33 - 0.40)	0.3636 (0.33 - 0.40)	0.3249 (0.30 - 0.36)
cg10911980	3	43146909	C3orf39		-0.007847	3.27239e-09		0.004156	0.012122		0.5283 (0.50 - 0.55)	0.5324 (0.50 - 0.56)	0.5204 (0.50 - 0.55)
cg03194226	3	45066832	CLEC3B		-0.007993	1.1288e-08		-0.003581	0.0133685		0.9379 (0.92 - 0.95)	0.9343 (0.92 - 0.95)	0.9299 (0.91 - 0.94)
cg18642234	3	49394622	GPX1		-0.016179	1.44471e-12		-0.001544	0.0128734		0.2316 (0.21 - 0.25)	0.2300 (0.21 - 0.25)	0.2154 (0.20 - 0.23)
cg25100871	3	52039819	xa		-0.009475	8.95651e-08		-0.003746	0.02453		0.2117 (0.18 - 0.24)	0.2080 (0.18 - 0.24)	0.2022 (0.18 - 0.23)
cg03929796	3	52231840	ALAS1		-0.0018935	3.80936e-12		0.0006635	0.00315505		0.0884 (0.08 - 0.10)	0.0891 (0.08 - 0.10)	0.0865 (0.08 - 0.10)
cg07757252	3	52274561	TWF2		-0.011934	6.11674e-09		-0.000693	0.273073		0.8489 (0.82 - 0.87)	0.8482 (0.82 - 0.87)	0.8370 (0.80 - 0.87)
cg15417641	3	53700141	CACNA1D		0.079159	1.24823e-16		0.003655	0.089474		0.6818 (0.58 - 0.76)	0.6855 (0.59 - 0.77)	0.7610 (0.68 - 0.83)
cg00336149	3	53700195	CACNA1D		0.064587	1.56516e-12		0.008783	0.058491		0.2530 (0.20 - 0.32)	0.2617 (0.21 - 0.32)	0.3175 (0.25 - 0.39)
cg21188533	3	53700263	CACNA1D		0.101755	1.12352e-10		0.009163	0.321384		0.5724 (0.45 - 0.69)	0.5816 (0.46 - 0.68)	0.6742 (0.55 - 0.76)
cg08052292	3	56789178	ARHGEF3		0.0043106	3.87873e-10		0.0010604	0.343251		0.0519 (0.04 - 0.06)	0.0530 (0.05 - 0.06)	0.0562 (0.05 - 0.07)
cg00505318	3	69130918	UBA3		-0.014274	1.55635e-08		0.005933	0.723843		0.5867 (0.53 - 0.65)	0.5927 (0.53 - 0.65)	0.5725 (0.52 - 0.63)
cg02336104	3	71481486	FOXP1		-0.01217	2.55257e-08		-0.004029	0.0562463		0.6758 (0.65 - 0.70)	0.6718 (0.65 - 0.69)	0.6637 (0.64 - 0.68)
cg19859270	3	98251294	GPR15		-0.013075	8.99729e-24		-0.0033	2.82244e-05		0.9560 (0.95 - 0.96)	0.9527 (0.94 - 0.96)	0.9430 (0.93 - 0.95)
cg02657160	3	98311063	CPOX		-0.014812	1.67254e-09		-0.004543	0.021506		0.9255 (0.91 - 0.94)	0.9210 (0.90 - 0.94)	0.9107 (0.88 - 0.93)
cg24323726	3	111314186	ZBED2/CD96		-0.011398	2.4346e-08		0.005963	0.409506		0.7791 (0.74 - 0.82)	0.7851 (0.75 - 0.82)	0.7677 (0.73 - 0.81)
cg18548864	3	112995278	BOC		0.008923	1.85639e-08		0.003996	0.890553		0.4105 (0.38 - 0.44)	0.4145 (0.39 - 0.44)	0.4194 (0.39 - 0.45)
cg22870429	3	114027859	TIGIT		-0.022409	2.77584e-12		-0.006597	0.171081		0.6114 (0.57 - 0.66)	0.6048 (0.56 - 0.65)	0.5890 (0.55 - 0.63)
cg03631078	3	114290368	ZBTB20		0.028436	9.30404e-09		0.001983	0.171812		0.7274 (0.68 - 0.77)	0.7294 (0.68 - 0.78)	0.7558 (0.71 - 0.79)
cg16904330	3	119299162	ADPRH		0.005618	1.3773e-08		0.003168	0.189466		0.1049 (0.09 - 0.12)	0.1081 (0.10 - 0.12)	0.1105 (0.10 - 0.12)
cg11854227	3	121714109	ILDR1		0.004981	6.13631e-08		0.003427	0.156171		0.1196 (0.11 - 0.13)	0.1230 (0.11 - 0.14)	0.1246 (0.11 - 0.14)
cg00638210	3	126732518	PLXNA1		0.024979	3.80293e-10		0.008115	0.183932		0.3029 (0.27 - 0.34)	0.3110 (0.28 - 0.35)	0.3279 (0.29 - 0.36)
cg19982684	3	128403035	xa		0.0174	8.50598e-10		0.000461	0.253664		0.1587 (0.13 - 0.20)	0.1592 (0.13 - 0.20)	0.1761 (0.15 - 0.22)
cg25197194	3	128758787	CCDC48		0.046228	5.71461e-10		0.012722	0.257332		0.4321 (0.37 - 0.50)	0.4448 (0.38 - 0.52)	0.4783 (0.42 - 0.55)
cg05279738	3	141560204	xa		-0.027065	1.47157e-08		-0.007553	0.0155683		0.3555 (0.30 - 0.41)	0.3479 (0.29 - 0.40)	0.3284 (0.28 - 0.40)
cg22571654	3	150805388	MED12L		0.027064	9.53474e-08		0.011663	0.19335		0.2784 (0.24 - 0.32)	0.2901 (0.25 - 0.34)	0.3055 (0.27 - 0.34)
cg02499139	3	171146337	TNIK		0.006656	7.41191e-08		0.001352	0.523593		0.1268 (0.11 - 0.14)	0.1282 (0.11 - 0.15)	0.1335 (0.11 - 0.15)
cg17566735	3	171527257	PLD1		0.0007089	4.28913e-08		0.0002962	0.729055		0.0687 (0.06 - 0.07)	0.0690 (0.06 - 0.08)	0.0694 (0.06 - 0.08)
cg06294803	3	184033282	EIF4G1		-0.010022	3.57001e-08		0.001727	0.00259236		0.2654 (0.23 - 0.30)	0.2671 (0.23 - 0.30)	0.2554 (0.22 - 0.30)
cg16588163	3	190251464	IL1RAP		0.016047	1.93109e-08		0.007376	0.327503		0.3939 (0.37 - 0.42)	0.4012 (0.37 - 0.43)	0.4099 (0.38 - 0.43)
cg21664281	3	193561005	xa		0.085191	4.56599e-11		0.019356	0.0157289		0.4526 (0.39 - 0.57)	0.4719 (0.40 - 0.58)	0.5377 (0.43 - 0.63)
cg22891595	3	193570256	xa		0.034617	3.60864e-14		-0.000979	0.0419166		0.6391 (0.60 - 0.68)	0.6382 (0.60 - 0.68)	0.6738 (0.63 - 0.70)
cg06012804	3	193849318	xa		-0.0316	1.88916e-08		0.00092	0.0194419		0.5423 (0.47 - 0.61)	0.5433 (0.47 - 0.61)	0.5107 (0.44 - 0.59)
cg07141504	3	194030706	LOC100131551		0.005054	1.62405e-08		0.003515	0.125464		0.1042 (0.09 - 0.12)	0.1077 (0.09 - 0.12)	0.1093 (0.10 - 0.12)
cg13185177	3	194119885	GP5		0.088935	3.91542e-17		0.029164	0.0181725		0.3779 (0.32 - 0.44)	0.4071 (0.35 - 0.47)	0.4668 (0.40 - 0.55)
cg14880079	3	194120150	GP5		0.007339	5.4363e-08		0.004976	0.112749		0.1274 (0.11 - 0.14)	0.1324 (0.12 - 0.15)	0.1347 (0.12 - 0.15)
cg15251319	3	194836302	C3orf21		0.009076	4.18958e-08		0.00301	0.197521		0.7639 (0.74 - 0.79)	0.7669 (0.74 - 0.79)	0.7730 (0.75 - 0.80)
cg08202836	3	196373751	LRRC33		0.015089	3.8507e-08		0.000769	0.824184		0.8802 (0.85 - 0.90)	0.8809 (0.86 - 0.90)	0.8952 (0.88 - 0.91)
cg10631854	3	197383170	xa		-0.018713	2.59343e-08		0.009048	0.82866		0.5595 (0.49 - 0.64)	0.5685 (0.50 - 0.64)	0.5408 (0.48 - 0.62)
cg10843276	4	726697	PCGF3		0.03759	4.38163e-11		0.02002	0.0153032		0.5301 (0.48 - 0.59)	0.5501 (0.50 - 0.60)	0.5677 (0.52 - 0.63)
cg26923863	4	1221838	CTBP1		0.035714	5.17119e-10		0.028283	0.140654		0.3029 (0.26 - 0.35)	0.3312 (0.29 - 0.39)	0.3386 (0.29 - 0.39)
cg07094298	4	2748026	TNIP2		-0.014074	1.90273e-13		0.002898	0.00618194		0.3099 (0.26 - 0.36)	0.3128 (0.26 - 0.37)	0.2958 (0.24 - 0.35)
cg00741986	4	2748332	TNIP2		-0.011628	6.36387e-08		-0.001509	0.502692		0.6325 (0.59 - 0.67)	0.6310 (0.59 - 0.67)	0.6208 (0.57 - 0.65)
cg08763102	4	3079751	HTT		-0.022265	5.652e-08		0.002644	0.603057		0.6034 (0.57 - 0.64)	0.6060 (0.57 - 0.64)	0.5811 (0.54 - 0.62)
cg21121843	4	3203982	HTT		-0.020675	1.7903e-13		-0.012695	0.000933816		0.1334 (0.11 - 0.16)	0.1207 (0.10 - 0.15)	0.1127 (0.10 - 0.13)
cg16324409	4	3416370	RGS12		0.006431	1.23138e-08		0.00401	0.0675798		0.1317 (0.12 - 0.15)	0.1357 (0.12 - 0.15)	0.1381 (0.12 - 0.15)
cg19906672	4	6918868	TBC1D14		-0.028011	8.79241e-12		-0.005652	0.390373		0.7040 (0.67 - 0.74)	0.6983 (0.66 - 0.74)	0.6760 (0.64 - 0.72)
cg06496803	4	6940915	TBC1D14		0.010932	3.0199e-09		0.003504	0.0263105		0.2634 (0.23 - 0.30)	0.2669 (0.23 - 0.31)	0.2743 (0.24 - 0.32)
cg03254067	4	10591571	CLNK		0.0040264	1.70779e-09		0.0006804	0.359343		0.0473 (0.04 - 0.05)	0.0480 (0.04 - 0.05)	0.0513 (0.05 - 0.06)
cg04332373	4	15779642	CD38		0.0058048	9.84969e-12		0.0016965	0.0231113		0.0859 (0.08 - 0.09)	0.0876 (0.08 - 0.09)	0.0917 (0.08 - 0.10)
cg04811945	4	15779709	CD38		0.0054139	4.9307e-10		0.0022283	0.00897488		0.0775 (0.07 - 0.08)	0.0798 (0.07 - 0.09)	0.0829 (0.08 - 0.09)
cg19719391	4	26789915	xa		0.041802	2.32189e-13		0.005325	0.00463314		0.5305 (0.48 - 0.57)	0.5358 (0.49 - 0.58)	0.5723 (0.52 - 0.61)
cg22601421	4	40632299	RBM47		0.0023028	6.987e-11		0.0011585	0.0527916		0.0322 (0.03 - 0.04)	0.0334 (0.03 - 0.04)	0.0345 (0.03 - 0.04)
cg20435896	4	40632723	RBM47		0.019977	2.77279e-14		0.016138	0.00177518		0.4236 (0.40 - 0.45)	0.4398 (0.42 - 0.46)	0.4436 (0.42 - 0.46)
cg27076223	4	40632858	RBM47		0.011315	1.58776e-12		0.004678	0.062339		0.2152 (0.19 - 0.24)	0.2199 (0.19 - 0.25)	0.2265 (0.20 - 0.26)
cg08949974	4	40632860	RBM47		0.011278	4.17293e-08		0.004795	0.159157		0.1877 (0.17 - 0.21)	0.1925 (0.17 - 0.22)	0.1990 (0.17 - 0.22)
cg04307083	4	57521138	HOPX		0.006036	2.18424e-08		0.003047	0.0140959		0.1088 (0.10 - 0.12)	0.1118 (0.10 - 0.12)	0.1148 (0.11 - 0.12)
cg12623364	4	109038130	LEF1		-0.0029732	4.40435e-08		-0.0005047	0.0450362		0.0979 (0.09 - 0.11)	0.0974 (0.08 - 0.11)	0.0949 (0.08 - 0.11)
cg03835987	4	111120249	ELOVL6		0.008402	1.30195e-10		0.005451	0.258745		0.1861 (0.16 - 0.21)	0.1916 (0.17 - 0.22)	0.1945 (0.17 - 0.22)
cg25198847	4	113192515	xa		0.017509	9.23149e-08		0.008455	0.341541		0.4115 (0.33 - 0.50)	0.4199 (0.34 - 0.51)	0.4290 (0.35 - 0.53)
cg13643914	4	122302226	QRFPR		0.0066873	8.66287e-09		0.000587	0.214463		0.0448 (0.03 - 0.06)	0.0454 (0.04 - 0.06)	0.0515 (0.04 - 0.06)
cg03814093	4	154410006	KIAA0922		-0.007949	1.91424e-10		-0.0015838	0.00798622		0.0763 (0.06 - 0.09)	0.0747 (0.06 - 0.09)	0.0684 (0.06 - 0.08)
cg24556382	4	174173455	GALNT7		-0.042454	2.63807e-10		-0.008372	0.0200265		0.7934 (0.74 - 0.85)	0.7851 (0.72 - 0.84)	0.7510 (0.68 - 0.81)
cg21960364	4	185398007	xa		-0.02975	2.59106e-08		-0.00704	0.0883841		0.7444 (0.70 - 0.78)	0.7374 (0.69 - 0.78)	0.7147 (0.67 - 0.76)
cg11554391*	5	321320	AHRR		-0.0103248	5.07258e-24		-0.0015483	1.10338e-08		0.0911 (0.08 - 0.10)	0.0895 (0.08 - 0.10)	0.0808 (0.07 - 0.09)
cg17924476	5	323794	AHRR		0.058036	2.67428e-16		0.016721	0.000238232		0.2628 (0.23 - 0.30)	0.2795 (0.24 - 0.32)	0.3208 (0.26 - 0.36)
cg08606254	5	323969	AHRR		0.007033	9.25309e-09		0.000944	0.173693		0.9490 (0.93 - 0.96)	0.9499 (0.93 - 0.96)	0.9560 (0.94 - 0.97)
cg09084391	5	346247	AHRR		-0.010867	7.58676e-08		-0.004074	0.00354708		0.8893 (0.87 - 0.91)	0.8852 (0.87 - 0.90)	0.8785 (0.86 - 0.90)
cg12806681	5	368394	AHRR		-0.024357	3.62612e-33		-0.003314	0.00454919		0.9537 (0.94 - 0.96)	0.9504 (0.93 - 0.96)	0.9293 (0.90 - 0.95)
cg03991871	5	368447	AHRR		-0.05734	4.84433e-41		-0.011023	4.44851e-07		0.9469 (0.92 - 0.96)	0.9359 (0.90 - 0.95)	0.8896 (0.80 - 0.93)
cg23916896	5	368804	AHRR		-0.021082	9.78786e-29		-0.003712	1.04325e-05		0.1286 (0.11 - 0.15)	0.1249 (0.11 - 0.14)	0.1075 (0.10 - 0.12)
cg11902777	5	368843	AHRR		-0.0111996	4.03907e-40		-0.0042169	2.58244e-07		0.0379 (0.03 - 0.05)	0.0337 (0.03 - 0.04)	0.0267 (0.02 - 0.03)
cg01899089	5	369969	AHRR		-0.028583	8.95419e-32		-0.00374	2.64412e-05		0.5969 (0.44 - 0.66)	0.5139 (0.31 - 0.61)	0.2514 (0.20 - 0.34)
cg05575921*	5	373378	AHRR		-0.243991	2.54451e-182		-0.033122	4.61974e-36		0.8841 (0.86 - 0.90)	0.8510 (0.79 - 0.89)	0.6401 (0.60 - 0.73)
cg22103736	5	373887	AHRR		-0.005765	2.93679e-08		0.001835	0.071392		0.1547 (0.14 - 0.17)	0.1565 (0.14 - 0.18)	0.1489 (0.13 - 0.17)
cg26703534	5	377358	AHRR		-0.06169	2.14225e-38		-0.002761	0.5093		0.6269 (0.60 - 0.65)	0.6241 (0.60 - 0.65)	0.5652 (0.52 - 0.60)
cg01097768	5	378854	AHRR		-0.02402	1.22182e-11		-0.001318	0.844731		0.7457 (0.70 - 0.79)	0.7444 (0.70 - 0.79)	0.7217 (0.67 - 0.76)
cg14817490	5	392920	AHRR		-0.0381225	4.07626e-50		-0.001637	0.0416545		0.1350 (0.11 - 0.16)	0.1333 (0.11 - 0.16)	0.0968 (0.08 - 0.12)
cg25648203	5	395444	AHRR		-0.079626	4.72709e-47		-0.00764	0.0298671		0.8642 (0.83 - 0.89)	0.8565 (0.82 - 0.89)	0.7846 (0.72 - 0.84)
cg21161138	5	399360	AHRR		-0.104479	8.57751e-81		-0.019323	2.92233e-06		0.6998 (0.67 - 0.73)	0.6805 (0.64 - 0.71)	0.5954 (0.53 - 0.65)
cg03604011*	5	400201	AHRR		0.0339587	7.86776e-30		0.0157989	7.20642e-08		0.0759 (0.06 - 0.10)	0.0917 (0.07 - 0.12)	0.1099 (0.08 - 0.15)
cg24090911	5	400732	AHRR		-0.040817	3.41393e-14		-0.011823	0.00262475		0.8246 (0.79 - 0.86)	0.8128 (0.78 - 0.85)	0.7838 (0.74 - 0.83)
cg26850624	5	429559	AHRR		0.033123	3.78695e-09		0.013046	0.000115366		0.6610 (0.62 - 0.70)	0.6741 (0.63 - 0.72)	0.6942 (0.66 - 0.72)
cg10841124	5	433274	AHRR		0.022326	6.61435e-09		0.009319	1.51336e-06		0.8643 (0.84 - 0.89)	0.8736 (0.85 - 0.89)	0.8866 (0.86 - 0.91)
cg03999941	5	957511	xa		-0.015698	3.24883e-10		6.7e-05	0.920425		0.8145 (0.79 - 0.84)	0.8146 (0.79 - 0.84)	0.7988 (0.77 - 0.83)
cg21747070	5	957535	xa		-0.011561	8.06065e-12		0.004272	0.378355		0.5407 (0.52 - 0.57)	0.5449 (0.52 - 0.57)	0.5291 (0.50 - 0.55)
cg24908166	5	1268800	TERT		-0.006256	3.32736e-09		-0.002229	0.142606		0.9537 (0.94 - 0.96)	0.9515 (0.94 - 0.96)	0.9475 (0.94 - 0.96)
cg05255351	5	1503979	LPCAT1		0.007387	2.40139e-09		0.00032	0.231551		0.1133 (0.10 - 0.13)	0.1136 (0.10 - 0.13)	0.1207 (0.11 - 0.14)
cg08445550	5	16784821	MYO10		-0.01467	9.80769e-10		-0.000877	0.496902		0.8613 (0.82 - 0.89)	0.8604 (0.82 - 0.89)	0.8466 (0.80 - 0.88)
cg25537119	5	16785135	MYO10		-0.010121	4.11696e-08		-0.000743	0.705301		0.9291 (0.91 - 0.94)	0.9284 (0.91 - 0.94)	0.9190 (0.90 - 0.94)
cg13039251	5	32018601	PDZD2		0.071504	3.80957e-17		0.028557	3.82088e-05		0.7536 (0.69 - 0.82)	0.7822 (0.71 - 0.84)	0.8251 (0.77 - 0.87)
cg18752880	5	34043509	C1QTNF3		0.0042952	1.01361e-10		0.0011276	0.381887		0.0855 (0.08 - 0.10)	0.0866 (0.08 - 0.10)	0.0897 (0.08 - 0.10)
cg23977888	5	55994653	xa		-0.012514	5.47619e-08		-0.001232	0.0261748		0.6926 (0.65 - 0.73)	0.6914 (0.65 - 0.73)	0.6801 (0.64 - 0.71)
cg16578883	5	58421559	PDE4D		-0.022107	4.34638e-09		-0.00654	0.0315001		0.8472 (0.80 - 0.88)	0.8407 (0.79 - 0.88)	0.8251 (0.78 - 0.87)
cg03227963	5	74354835	xa		-0.011119	7.20266e-08		-0.002498	0.00378227		0.8807 (0.85 - 0.91)	0.8782 (0.85 - 0.90)	0.8695 (0.83 - 0.90)
cg05673882	5	74862702	POLK		-0.026538	4.4888e-23		-0.011521	0.00204502		0.1515 (0.12 - 0.19)	0.1400 (0.11 - 0.18)	0.1250 (0.10 - 0.16)
cg00499700	5	76116088	F2RL1		0.010716	8.95226e-09		0.009111	0.154458		0.1787 (0.17 - 0.20)	0.1878 (0.17 - 0.20)	0.1894 (0.17 - 0.21)
cg06677021	5	79490511	SERINC5		-0.083617	2.58058e-08		0.001432	0.160473		0.4659 (0.38 - 0.55)	0.4673 (0.37 - 0.55)	0.3822 (0.28 - 0.48)
cg26908328	5	79552537	SERINC5		-0.0059522	2.72735e-08		0.0010588	0.641351		0.0824 (0.07 - 0.09)	0.0835 (0.07 - 0.10)	0.0765 (0.07 - 0.09)
cg07870237	5	131348431	ACSL6		0.007838	7.01343e-10		0.004058	0.502918		0.1628 (0.15 - 0.18)	0.1669 (0.15 - 0.18)	0.1706 (0.15 - 0.19)
cg16545743	5	131396250	IL3		0.018918	7.96341e-08		0.000304	0.699157		0.6703 (0.63 - 0.72)	0.6706 (0.62 - 0.71)	0.6892 (0.64 - 0.74)
cg17983064	5	131396357	IL3		0.037318	3.92346e-08		0.000552	0.478785		0.4791 (0.42 - 0.54)	0.4796 (0.41 - 0.54)	0.5164 (0.46 - 0.58)
cg16151960	5	133890280	PHF15		-0.020766	1.33822e-08		-0.004249	0.693105		0.7222 (0.69 - 0.75)	0.7180 (0.69 - 0.75)	0.7015 (0.68 - 0.73)
cg13009654	5	137802252	EGR1		0.003417	1.7563e-09		0.01174	0.460364		0.1704 (0.16 - 0.19)	0.1821 (0.16 - 0.20)	0.1738 (0.16 - 0.19)
cg23205886	5	138611766	SNHG4/MATR3		-0.01602	7.38196e-10		0.001492	0.957377		0.4554 (0.40 - 0.50)	0.4569 (0.41 - 0.50)	0.4393 (0.38 - 0.49)
cg14117392	5	139017942	xa		0.012862	1.01115e-09		0.00592	0.263735		0.2327 (0.21 - 0.26)	0.2387 (0.21 - 0.27)	0.2456 (0.22 - 0.28)
cg18814344	5	139040546	CXXC5		0.006102	3.29682e-09		0.003997	0.14729		0.1600 (0.15 - 0.17)	0.1640 (0.15 - 0.18)	0.1661 (0.15 - 0.18)
cg15824323	5	141072814	xa		-0.006314	1.25383e-08		-0.000705	0.691748		0.8898 (0.86 - 0.91)	0.8891 (0.86 - 0.91)	0.8835 (0.85 - 0.91)
cg01553231	5	141072866	xa		-0.006154	2.8716e-09		0.002131	0.615311		0.7884 (0.76 - 0.81)	0.7905 (0.76 - 0.82)	0.7823 (0.75 - 0.81)
cg11963365	5	141320784	KIAA0141		0.019525	9.6584e-08		-0.003826	0.204781		0.5356 (0.50 - 0.58)	0.5318 (0.48 - 0.57)	0.5551 (0.52 - 0.60)
cg19514721	5	141813298	xa		0.035447	1.71607e-08		-0.00157	0.818394		0.6216 (0.57 - 0.67)	0.6200 (0.57 - 0.67)	0.6570 (0.60 - 0.70)
cg16786458	5	149108820	PPARGC1B		0.021641	2.79044e-11		0.003932	0.540704		0.1744 (0.16 - 0.20)	0.1783 (0.16 - 0.20)	0.1960 (0.17 - 0.22)
cg14580211	5	150161299	C5orf62		-0.03909	2.19337e-12		-0.00935	0.00351101		0.6909 (0.65 - 0.73)	0.6816 (0.64 - 0.72)	0.6519 (0.61 - 0.69)
cg18188717	5	154230223	C5orf4		0.006071	9.84959e-09		0.001015	0.0800491		0.1015 (0.09 - 0.12)	0.1026 (0.09 - 0.12)	0.1076 (0.09 - 0.13)
cg17668731	5	159696341	CCNJL		0.0044052	1.73833e-08		0.0014806	0.113743		0.0952 (0.08 - 0.11)	0.0967 (0.08 - 0.11)	0.0996 (0.09 - 0.11)
cg00357551	5	169407472	FAM196B/DOCK2		0.032092	2.73004e-10		0.004441	0.744297		0.2961 (0.24 - 0.36)	0.3006 (0.25 - 0.37)	0.3282 (0.26 - 0.39)
cg17038235	5	172370524	ERGIC1		0.023506	3.14765e-11		0.006686	0.0399157		0.4867 (0.44 - 0.53)	0.4934 (0.45 - 0.55)	0.5102 (0.47 - 0.57)
cg17747551	5	174944792	SFXN1		-0.00774	1.29164e-08		0.00137	0.59073		0.8723 (0.84 - 0.90)	0.8737 (0.84 - 0.90)	0.8646 (0.82 - 0.89)
cg08866634	5	175962338	RNF44		-0.0030372	2.90624e-10		-0.000159	0.316056		0.0823 (0.08 - 0.09)	0.0821 (0.08 - 0.09)	0.0793 (0.07 - 0.09)
cg19589060	5	176326516	HK3		0.0035942	2.75313e-08		-0.000762	0.375102		0.0636 (0.06 - 0.07)	0.0628 (0.06 - 0.07)	0.0672 (0.06 - 0.08)
cg24711224	5	176561865	NSD1		-0.006852	5.06787e-08		0.001063	0.271137		0.1542 (0.14 - 0.17)	0.1553 (0.13 - 0.17)	0.1474 (0.13 - 0.17)
cg12513616	5	177370977	xa		-0.00873	2.88192e-17		0.000205	0.0019679		0.2101 (0.20 - 0.23)	0.2103 (0.20 - 0.23)	0.2014 (0.19 - 0.21)
cg23001918	6	447226	xa		-0.009241	1.79825e-08		0.00151	0.898201		0.7961 (0.76 - 0.83)	0.7976 (0.76 - 0.83)	0.7868 (0.75 - 0.82)
cg09757644	6	447497	xa		-0.010201	7.11447e-08		-0.00054	0.955463		0.8283 (0.79 - 0.86)	0.8277 (0.79 - 0.87)	0.8181 (0.78 - 0.86)
cg13299325	6	447777	xa		-0.009998	6.67001e-12		0.003366	0.801633		0.7343 (0.71 - 0.77)	0.7377 (0.70 - 0.77)	0.7243 (0.69 - 0.76)
cg01882991	6	6677756	xa		-0.013986	1.74408e-08		-0.005141	0.00492741		0.6357 (0.62 - 0.66)	0.6306 (0.61 - 0.65)	0.6217 (0.60 - 0.64)
cg07090714	6	6857062	xa		-0.020998	1.65745e-20		0.000966	0.00582162		0.4239 (0.40 - 0.45)	0.4249 (0.39 - 0.45)	0.4029 (0.37 - 0.43)
cg06193328	6	11711971	xa		-0.017193	8.24565e-08		0.003033	0.353843		0.8070 (0.75 - 0.86)	0.8101 (0.76 - 0.85)	0.7898 (0.75 - 0.83)
cg03446062	6	14477353	xa		0.015585	6.39056e-08		0.003021	0.150843		0.2344 (0.19 - 0.28)	0.2374 (0.20 - 0.29)	0.2499 (0.21 - 0.30)
cg12539124	6	21948636	FLJ22536		-0.0093753	1.05978e-08		0.00302	0.405663		0.1090 (0.10 - 0.13)	0.1120 (0.09 - 0.13)	0.0996 (0.09 - 0.12)
cg11435441	6	25027994	xa		-0.007586	2.29746e-08		0.003126	0.965753		0.7486 (0.71 - 0.79)	0.7517 (0.72 - 0.79)	0.7410 (0.71 - 0.77)
cg12423733	6	29454623	MAS1L		0.0152171	1.6177e-11		0.0077274	6.75859e-06		0.0890 (0.08 - 0.11)	0.0967 (0.08 - 0.12)	0.1042 (0.09 - 0.13)
cg25730428	6	29454755	MAS1L		0.011424	5.19371e-09		0.003884	0.0638948		0.1375 (0.12 - 0.16)	0.1414 (0.12 - 0.16)	0.1489 (0.13 - 0.18)
cg12600843	6	30179881	TRIM26		-0.036113	3.71813e-08		-0.011776	0.353905		0.7510 (0.66 - 0.82)	0.7392 (0.66 - 0.81)	0.7149 (0.62 - 0.78)
cg10145196	6	30647649	KIAA1949		-0.010645	2.35803e-08		-0.005409	0.21976		0.7253 (0.67 - 0.77)	0.7199 (0.67 - 0.77)	0.7147 (0.67 - 0.75)
cg06126421*	6	30720080	xa		-0.170529	1.72487e-75		-0.056517	1.49619e-22		0.7724 (0.70 - 0.82)	0.7159 (0.63 - 0.79)	0.6019 (0.48 - 0.69)
cg14753356	6	30720108	xa		-0.053664	8.14178e-24		-0.022649	2.88904e-07		0.2383 (0.20 - 0.28)	0.2157 (0.18 - 0.26)	0.1846 (0.15 - 0.22)
cg24859433	6	30720203	xa		-0.04029	3.05829e-41		-0.007609	3.14676e-06		0.9322 (0.91 - 0.95)	0.9246 (0.90 - 0.94)	0.8919 (0.85 - 0.92)
cg15342087	6	30720209	xa		-0.033572	1.70533e-42		-0.005564	1.57287e-05		0.9371 (0.92 - 0.95)	0.9316 (0.91 - 0.94)	0.9036 (0.87 - 0.93)
cg08951271	6	30850543	DDR1		-0.025381	6.04857e-08		-0.002607	0.502027		0.8321 (0.78 - 0.87)	0.8295 (0.78 - 0.87)	0.8067 (0.75 - 0.86)
cg08827454	6	30922981	xa		0.004154	2.71121e-08		0.002359	0.558673		0.1228 (0.11 - 0.13)	0.1251 (0.11 - 0.14)	0.1269 (0.12 - 0.14)
cg09637172	6	31545252	TNF		-0.007361	4.64078e-08		0.001901	0.854094		0.8560 (0.83 - 0.88)	0.8579 (0.82 - 0.89)	0.8486 (0.82 - 0.88)
cg14868222	6	31548340	LTB		-0.002657	6.37594e-09		0.00526	0.86743		0.5269 (0.51 - 0.55)	0.5321 (0.51 - 0.55)	0.5242 (0.50 - 0.54)
cg02249390	6	31550612	LTB		-0.008558	2.75743e-08		0.004458	0.633871		0.6168 (0.57 - 0.67)	0.6212 (0.57 - 0.68)	0.6082 (0.56 - 0.65)
cg23781467	6	31760233	VARS		0.016838	2.17059e-08		0.006724	0.00138837		0.6611 (0.64 - 0.69)	0.6678 (0.64 - 0.70)	0.6779 (0.65 - 0.71)
cg05302489	6	31760426	VARS		0.045563	2.52406e-10		0.014081	0.00773085		0.7120 (0.66 - 0.76)	0.7260 (0.68 - 0.78)	0.7575 (0.71 - 0.80)
cg04368724	6	31760593	VARS		0.022378	1.77851e-11		0.001331	0.0265464		0.8798 (0.84 - 0.91)	0.8812 (0.85 - 0.92)	0.9022 (0.86 - 0.93)
cg24771152	6	31760608	VARS		0.007978	4.0347e-08		0.004409	0.00291483		0.9486 (0.93 - 0.96)	0.9530 (0.94 - 0.96)	0.9566 (0.94 - 0.97)
cg04018738	6	31760616	VARS		0.02907	2.39876e-13		0.009307	0.0025105		0.8450 (0.81 - 0.88)	0.8543 (0.82 - 0.89)	0.8740 (0.83 - 0.90)
cg17619755	6	31760629	VARS		0.040502	2.64018e-18		0.0075	0.00092039		0.6519 (0.61 - 0.69)	0.6594 (0.62 - 0.70)	0.6924 (0.64 - 0.73)
cg08899667	6	31761055	VARS		0.029759	9.30524e-15		0.003849	0.00895258		0.4997 (0.46 - 0.54)	0.5036 (0.46 - 0.55)	0.5295 (0.48 - 0.57)
cg10807309	6	31761062	VARS		0.018323	1.24516e-12		0.005158	0.0079985		0.1534 (0.13 - 0.18)	0.1586 (0.14 - 0.18)	0.1717 (0.15 - 0.20)
cg06857094	6	31762442	VARS		-0.003132	6.29844e-08		0.002078	0.105225		0.1573 (0.14 - 0.17)	0.1594 (0.14 - 0.18)	0.1542 (0.14 - 0.17)
cg13541527	6	31804078	C6orf48/SNORD52		-0.015253	9.91124e-10		0.000406	0.0178646		0.2186 (0.18 - 0.26)	0.2190 (0.18 - 0.26)	0.2033 (0.17 - 0.24)
cg05789250	6	31804306	C6orf48/SNORD52		-0.004672	1.21633e-08		-0.001284	0.0584422		0.1233 (0.11 - 0.14)	0.1220 (0.11 - 0.14)	0.1186 (0.10 - 0.13)
cg03280235	6	32158953	PBX2/GPSM3		-0.011609	2.08903e-08		-0.004932	0.504555		0.6234 (0.58 - 0.66)	0.6185 (0.57 - 0.66)	0.6118 (0.57 - 0.65)
cg00442389	6	32160074	GPSM3		-0.0016933	4.99953e-08		-0.0008534	0.0524182		0.0420 (0.04 - 0.05)	0.0411 (0.04 - 0.05)	0.0403 (0.03 - 0.05)
cg08331398	6	32808918	PSMB8		-0.018142	4.37617e-10		-0.003099	0.583672		0.8846 (0.85 - 0.91)	0.8815 (0.84 - 0.91)	0.8664 (0.83 - 0.90)
cg06473288	6	32820102	TAP1		-0.001827	1.18895e-08		0.008116	0.747781		0.6938 (0.60 - 0.79)	0.7019 (0.61 - 0.78)	0.6920 (0.59 - 0.77)
cg04772644	6	33165428	RXRB		-0.0028551	1.13261e-09		-0.0001126	0.591301		0.0624 (0.06 - 0.07)	0.0623 (0.06 - 0.07)	0.0596 (0.05 - 0.07)
cg17567838	6	33167488	SLC39A7/RXRB		0.00158	2.45091e-08		0.004571	0.903688		0.1930 (0.18 - 0.21)	0.1976 (0.18 - 0.21)	0.1946 (0.18 - 0.21)
cg11222065	6	33240468	VPS52/RPS18		-0.005491	1.84181e-08		0.003109	0.0920458		0.2220 (0.20 - 0.24)	0.2251 (0.20 - 0.25)	0.2165 (0.20 - 0.25)
cg26283141	6	33240471	VPS52/RPS18		-0.007186	1.71492e-09		0.012483	0.197495		0.4302 (0.38 - 0.49)	0.4427 (0.39 - 0.49)	0.4230 (0.37 - 0.46)
cg27182159	6	33241226	RPS18		-0.019278	2.44933e-08		0.004473	0.63749		0.5319 (0.48 - 0.58)	0.5364 (0.48 - 0.58)	0.5126 (0.46 - 0.57)
cg03702686	6	33244172	B3GALT4/RPS18		-0.030839	9.90691e-08		-0.008436	0.456304		0.6630 (0.61 - 0.72)	0.6546 (0.60 - 0.71)	0.6322 (0.57 - 0.70)
cg15454110	6	33384380	CUTA		-0.024708	6.36915e-09		0.000546	0.699734		0.8045 (0.73 - 0.85)	0.8050 (0.73 - 0.86)	0.7798 (0.71 - 0.83)
cg09287933	6	33384473	CUTA		-0.00954	3.47566e-08		0.002668	0.434247		0.8549 (0.81 - 0.89)	0.8576 (0.81 - 0.90)	0.8454 (0.79 - 0.88)
cg01300096	6	33384490	CUTA		-0.015381	7.15917e-11		-0.000513	0.275699		0.4386 (0.39 - 0.49)	0.4381 (0.39 - 0.49)	0.4232 (0.37 - 0.46)
cg14021478	6	33384537	CUTA		-0.008199	4.35954e-11		0.001721	0.29582		0.6334 (0.60 - 0.66)	0.6351 (0.61 - 0.66)	0.6252 (0.60 - 0.65)
cg23565821	6	33385056	CUTA		-0.001746	1.24191e-12		0.003665	0.0431739		0.1472 (0.13 - 0.16)	0.1509 (0.14 - 0.17)	0.1455 (0.13 - 0.16)
cg02654940	6	34206400	HMGA1		-0.007235	3.68611e-09		0.005025	0.654246		0.3258 (0.29 - 0.35)	0.3308 (0.30 - 0.36)	0.3186 (0.28 - 0.35)
cg22797644	6	34206491	HMGA1		-0.001005	3.2745e-09		0.00617	0.302349		0.1893 (0.17 - 0.21)	0.1954 (0.18 - 0.21)	0.1883 (0.17 - 0.20)
cg08335767	6	34206495	HMGA1		-0.001283	9.00387e-08		0.002478	0.099501		0.1044 (0.09 - 0.11)	0.1069 (0.10 - 0.12)	0.1031 (0.09 - 0.11)
cg09447622	6	35108605	TCP11		0.0046832	4.65375e-08		0.000557	0.472287		0.0850 (0.08 - 0.09)	0.0855 (0.08 - 0.09)	0.0897 (0.08 - 0.10)
cg15474579	6	36645812	CDKN1A		-0.03232	9.30052e-09		-0.011184	6.24457e-06		0.3563 (0.31 - 0.41)	0.3452 (0.30 - 0.39)	0.3240 (0.29 - 0.37)
cg23575275	6	36653973	CDKN1A		0.005929	7.2335e-08		0.002531	0.968785		0.1711 (0.15 - 0.19)	0.1736 (0.16 - 0.19)	0.1770 (0.16 - 0.20)
cg03957124	6	37016869	xa		-0.015021	2.44128e-08		0.001678	0.264475		0.5163 (0.45 - 0.58)	0.5180 (0.45 - 0.57)	0.5013 (0.44 - 0.56)
cg02524834	6	41934765	CCND3		0.027074	8.72509e-09		0.005477	0.0859465		0.8749 (0.83 - 0.91)	0.8804 (0.84 - 0.91)	0.9020 (0.86 - 0.92)
cg11854981	6	42219847	TRERF1		0.014844	1.18905e-08		-0.002162	0.105392		0.2013 (0.17 - 0.24)	0.1991 (0.17 - 0.24)	0.2161 (0.18 - 0.26)
cg20819617	6	43045052	PTK7		0.004575	4.21034e-10		0.004392	0.0843749		0.1042 (0.10 - 0.11)	0.1086 (0.10 - 0.12)	0.1088 (0.10 - 0.12)
cg20003368	6	44026475	xa		0.0028708	4.25812e-09		0.0007164	0.0871013		0.0344 (0.03 - 0.04)	0.0351 (0.03 - 0.04)	0.0372 (0.03 - 0.04)
cg14431165	6	44160222	xa		0.00814	1.34597e-09		0.00053	0.161808		0.1025 (0.09 - 0.11)	0.1030 (0.09 - 0.12)	0.1106 (0.09 - 0.12)
cg06560379	6	44231305	NFKBIE		-0.0026868	1.04861e-09		-0.0001346	0.13931		0.0510 (0.05 - 0.06)	0.0508 (0.05 - 0.06)	0.0483 (0.04 - 0.05)
cg04326499	6	45627080	xa		-0.021169	2.85528e-08		-0.003327	0.144789		0.8427 (0.80 - 0.88)	0.8394 (0.80 - 0.87)	0.8215 (0.79 - 0.86)
cg00937359	6	86350540	SYNCRIP		-0.006885	6.43363e-08		0.004876	0.823048		0.2804 (0.25 - 0.32)	0.2853 (0.25 - 0.33)	0.2735 (0.24 - 0.31)
cg23279756	6	109159348	xa		0.025959	4.15283e-08		0.001695	0.717123		0.2860 (0.24 - 0.33)	0.2877 (0.25 - 0.33)	0.3120 (0.27 - 0.35)
cg04642300	6	109288592	ARMC2		0.008861	7.69358e-08		0.001121	0.186935		0.1098 (0.09 - 0.13)	0.1109 (0.09 - 0.13)	0.1186 (0.10 - 0.14)
cg02578070	6	119669305	MAN1A1		0.005065	7.18428e-09		0.0027062	0.00782735		0.0567 (0.05 - 0.06)	0.0594 (0.05 - 0.07)	0.0618 (0.05 - 0.07)
cg02673417	6	137105249	MAP3K5		0.005629	6.83591e-09		0.001581	0.09783		0.1157 (0.10 - 0.13)	0.1173 (0.10 - 0.14)	0.1213 (0.11 - 0.14)
cg17478979	6	149772150	ZC3H12D		0.021099	4.28504e-08		0.022209	0.0642318		0.5344 (0.50 - 0.57)	0.5566 (0.52 - 0.58)	0.5555 (0.52 - 0.58)
cg04494800	6	149775853	ZC3H12D		0.006061	5.49045e-09		0.002595	0.0186464		0.1663 (0.15 - 0.18)	0.1689 (0.16 - 0.18)	0.1724 (0.16 - 0.19)
cg15132169	6	149805995	ZC3H12D		-0.019016	6.77684e-09		-0.010778	0.124287		0.1814 (0.14 - 0.23)	0.1706 (0.14 - 0.22)	0.1624 (0.13 - 0.20)
cg17501395	6	149806331	ZC3H12D		-0.0124474	9.25435e-10		-0.005948	0.0303335		0.0927 (0.08 - 0.12)	0.0868 (0.07 - 0.11)	0.0803 (0.06 - 0.10)
cg18082788	6	149806339	ZC3H12D		-0.033694	1.90925e-09		-0.013759	0.0129278		0.1652 (0.12 - 0.22)	0.1515 (0.10 - 0.20)	0.1315 (0.09 - 0.18)
cg06762457	6	149806635	ZC3H12D		-0.049453	2.84127e-10		-0.025853	0.0307425		0.4930 (0.42 - 0.55)	0.4671 (0.38 - 0.53)	0.4435 (0.37 - 0.52)
cg14030904	6	149806732	ZC3H12D		-0.031526	2.42531e-08		-0.016822	0.105674		0.3087 (0.25 - 0.36)	0.2919 (0.23 - 0.35)	0.2772 (0.23 - 0.34)
cg20335735	6	150068006	NUP43		-0.013358	1.06778e-09		-0.003874	0.19973		0.7635 (0.71 - 0.81)	0.7597 (0.71 - 0.80)	0.7502 (0.70 - 0.79)
cg00931843	6	155442993	TIAM2		0.063705	1.6946e-10		0.019023	0.553589		0.2963 (0.23 - 0.39)	0.3153 (0.24 - 0.41)	0.3600 (0.27 - 0.47)
cg26701785	6	158448455	SYNJ2		0.030146	1.61642e-13		0.000911	0.0212419		0.8498 (0.81 - 0.88)	0.8507 (0.81 - 0.89)	0.8800 (0.84 - 0.91)
cg08557970	6	166856094	RPS6KA2		0.002139	4.94244e-08		0.002174	0.0738318		0.2382 (0.20 - 0.29)	0.2404 (0.20 - 0.29)	0.2403 (0.20 - 0.30)
cg05877104	6	167507447	xa		-0.00066	3.7914e-10		0.016399	0.539162		0.5410 (0.51 - 0.57)	0.5574 (0.52 - 0.58)	0.5404 (0.51 - 0.57)
cg03120555	7	630473	PRKAR1B		0.023043	7.02426e-08		0.010307	0.480966		0.4202 (0.37 - 0.47)	0.4306 (0.39 - 0.47)	0.4433 (0.40 - 0.49)
cg10251229	7	630581	PRKAR1B		0.011324	1.13823e-08		0.007235	0.0857506		0.2193 (0.20 - 0.24)	0.2265 (0.21 - 0.25)	0.2306 (0.21 - 0.26)
cg00541718	7	630823	PRKAR1B		0.031183	8.72287e-09		0.007389	0.148444		0.3129 (0.28 - 0.36)	0.3203 (0.28 - 0.36)	0.3441 (0.30 - 0.38)
cg14835981	7	752715	PRKAR1B		0.015542	8.97669e-09		0.006303	0.967191		0.2337 (0.21 - 0.27)	0.2400 (0.21 - 0.27)	0.2492 (0.22 - 0.28)
cg17593625	7	752800	PRKAR1B		0.017887	4.14582e-08		0.011974	0.429511		0.2436 (0.20 - 0.29)	0.2556 (0.21 - 0.30)	0.2615 (0.22 - 0.31)
cg00921574	7	1513873	INTS1		-0.0045055	8.71088e-10		0.003886	0.956102		0.1005 (0.09 - 0.11)	0.1044 (0.09 - 0.12)	0.0960 (0.08 - 0.11)
cg20697025	7	1553203	xa		0.017913	2.87147e-08		0.010639	0.814962		0.2748 (0.24 - 0.32)	0.2855 (0.24 - 0.32)	0.2927 (0.25 - 0.33)
cg17551891	7	1960795	MAD1L1		-0.02595	8.75143e-12		-0.010161	0.000264224		0.7785 (0.74 - 0.82)	0.7683 (0.73 - 0.81)	0.7525 (0.71 - 0.79)
cg15309361	7	2152625	MAD1L1		0.008397	2.23169e-08		-0.000169	0.441068		0.1443 (0.12 - 0.17)	0.1442 (0.13 - 0.17)	0.1527 (0.13 - 0.18)
cg20161791	7	2558431	LFNG		0.001416	3.92057e-09		0.012865	0.342392		0.2094 (0.18 - 0.24)	0.2223 (0.19 - 0.26)	0.2108 (0.18 - 0.25)
cg11884933	7	2774414	GNA12		0.006186	3.12661e-08		0.001726	0.844202		0.1546 (0.14 - 0.17)	0.1563 (0.14 - 0.17)	0.1607 (0.14 - 0.18)
cg01492538	7	2774543	GNA12		0.010601	1.02773e-10		0.007539	0.454402		0.1670 (0.16 - 0.18)	0.1746 (0.16 - 0.19)	0.1776 (0.16 - 0.19)
cg19717773	7	2847554	GNA12		-0.040493	1.14872e-08		-0.013672	3.41958e-07		0.7015 (0.65 - 0.76)	0.6879 (0.63 - 0.74)	0.6610 (0.60 - 0.72)
cg01741041	7	5567862	ACTB		-0.00181	8.21517e-08		0.00186	0.242997		0.1478 (0.14 - 0.16)	0.1496 (0.14 - 0.16)	0.1459 (0.14 - 0.16)
cg05971148	7	5568411	ACTB		-0.0020228	9.01993e-08		-0.0003433	0.0269008		0.0570 (0.05 - 0.06)	0.0567 (0.05 - 0.06)	0.0550 (0.05 - 0.06)
cg12192749	7	17029795	xa		0.014614	7.57545e-09		0.004265	0.178053		0.2295 (0.19 - 0.28)	0.2338 (0.19 - 0.29)	0.2442 (0.21 - 0.30)
cg04907244	7	22894795	SNORD93		-0.003796	2.37395e-08		0.0007526	0.0389968		0.0805 (0.07 - 0.09)	0.0812 (0.07 - 0.09)	0.0767 (0.06 - 0.09)
cg08822075	7	26193607	NFE2L3		-0.014927	3.8606e-09		-0.001729	0.0412967		0.2027 (0.17 - 0.25)	0.2010 (0.17 - 0.24)	0.1878 (0.16 - 0.22)
cg02315870	7	26236721	HNRNPA2B1		-0.013321	1.17254e-08		-0.003477	0.133317		0.7485 (0.71 - 0.79)	0.7450 (0.71 - 0.78)	0.7352 (0.69 - 0.77)
cg02451831	7	26578098	KIAA0087		-0.023023	2.78775e-13		0.000914	0.107878		0.8243 (0.80 - 0.86)	0.8252 (0.79 - 0.86)	0.8013 (0.76 - 0.83)
cg16880946	7	27188465	HOXA6		-0.003356	8.28188e-08		0.004839	0.0202998		0.1682 (0.15 - 0.19)	0.1730 (0.16 - 0.19)	0.1648 (0.15 - 0.18)
cg08972170	7	30185776	C7orf41		0.05329	1.53475e-09		0.019149	0.0773176		0.5272 (0.47 - 0.59)	0.5463 (0.48 - 0.61)	0.5805 (0.51 - 0.64)
cg19089201	7	45002287	MYO1G		0.018564	9.25502e-13		0.001684	0.580576		0.9094 (0.88 - 0.93)	0.9111 (0.88 - 0.93)	0.9280 (0.90 - 0.95)
cg22132788	7	45002486	MYO1G		0.066794	1.98888e-34		0.006079	0.263908		0.8599 (0.81 - 0.90)	0.8660 (0.82 - 0.91)	0.9267 (0.88 - 0.95)
cg04180046	7	45002736	MYO1G		0.021692	5.9158e-14		0.006204	0.0131277		0.2316 (0.21 - 0.25)	0.2378 (0.22 - 0.26)	0.2533 (0.23 - 0.28)
cg12803068	7	45002919	MYO1G		0.149598	7.08351e-30		0.024862	0.0107913		0.7382 (0.60 - 0.85)	0.7630 (0.63 - 0.88)	0.8878 (0.77 - 0.94)
cg07826859	7	45020086	MYO1G		-0.051247	8.03322e-27		-0.007112	0.614587		0.5836 (0.54 - 0.62)	0.5765 (0.53 - 0.61)	0.5324 (0.48 - 0.57)
cg03440944	7	45023329	C7orf40		-0.024248	1.6754e-11		-0.002771	0.761192		0.7533 (0.72 - 0.78)	0.7505 (0.72 - 0.78)	0.7290 (0.70 - 0.76)
cg16459265	7	45025080	C7orf40/SNORA9		-0.053355	9.57069e-11		0.008176	0.720439		0.6252 (0.55 - 0.71)	0.6334 (0.56 - 0.71)	0.5718 (0.51 - 0.64)
cg19956914	7	56147257	SUMF2		0.065078	1.51332e-18		0.004257	0.00730032		0.5468 (0.49 - 0.60)	0.5511 (0.50 - 0.61)	0.6119 (0.54 - 0.66)
cg26790897	7	56147772	SUMF2		0.034245	1.91294e-13		0.014165	0.000279069		0.3513 (0.30 - 0.41)	0.3655 (0.31 - 0.43)	0.3856 (0.33 - 0.46)
cg19072291	7	65617362	CRCP		0.016993	2.429e-08		0.00025	0.667054		0.8497 (0.82 - 0.87)	0.8500 (0.82 - 0.88)	0.8667 (0.84 - 0.89)
cg01712428	7	73132139	STX1A		0.0025789	1.04939e-09		0.0008717	0.12004		0.0652 (0.06 - 0.07)	0.0660 (0.06 - 0.07)	0.0677 (0.06 - 0.08)
cg18478531	7	74204775	xa		0.020629	3.0336e-08		0.010768	0.114		0.2701 (0.23 - 0.33)	0.2809 (0.24 - 0.34)	0.2908 (0.24 - 0.36)
cg21008363	7	75053134	POM121C		0.020714	9.41678e-08		-0.000623	0.936018		0.8408 (0.81 - 0.87)	0.8402 (0.81 - 0.87)	0.8615 (0.83 - 0.88)
cg04776231	7	77168113	PTPN12		0.015384	1.08759e-08		0.007991	0.140875		0.2286 (0.19 - 0.27)	0.2366 (0.20 - 0.28)	0.2440 (0.21 - 0.30)
cg27457191	7	77429766	PHTF2		-0.010906	8.10639e-08		0.00483	0.75245		0.7253 (0.66 - 0.78)	0.7301 (0.67 - 0.79)	0.7144 (0.64 - 0.78)
cg07413467	7	92238086	CDK6		0.018708	1.71859e-08		0.00373	0.0481557		0.6740 (0.63 - 0.73)	0.6777 (0.62 - 0.75)	0.6927 (0.63 - 0.76)
cg06688763	7	92238207	CDK6		0.021865	1.08606e-08		0.001079	0.132068		0.7657 (0.72 - 0.81)	0.7668 (0.72 - 0.81)	0.7876 (0.73 - 0.83)
cg15261712	7	92238248	CDK6		0.020321	8.0612e-09		-0.005187	0.178521		0.7813 (0.72 - 0.83)	0.7761 (0.72 - 0.84)	0.8016 (0.75 - 0.86)
cg08038054	7	93550781	GNG11		0.038065	2.91824e-10		0.009434	0.152043		0.2023 (0.17 - 0.25)	0.2118 (0.17 - 0.26)	0.2404 (0.20 - 0.29)
cg08486903	7	98739496	SMURF1		-0.016961	8.28763e-08		0.007211	0.828034		0.7599 (0.69 - 0.82)	0.7671 (0.69 - 0.83)	0.7429 (0.67 - 0.80)
cg21873567	7	99816750	GATS/PVRIG		-0.005573	6.82358e-08		-0.002231	0.151476		0.9390 (0.92 - 0.95)	0.9368 (0.92 - 0.95)	0.9335 (0.92 - 0.95)
cg22728904	7	100433983	xa		0.024105	1.28185e-12		0.011361	0.0493018		0.3435 (0.31 - 0.37)	0.3548 (0.32 - 0.39)	0.3676 (0.33 - 0.40)
cg09762515	7	101556588	CUX1		0.045869	2.65916e-12		0.001981	0.619023		0.5606 (0.51 - 0.60)	0.5626 (0.52 - 0.61)	0.6065 (0.56 - 0.65)
cg14012925	7	101556907	CUX1		0.022105	2.55054e-09		0.00732	0.356059		0.4598 (0.44 - 0.49)	0.4671 (0.44 - 0.50)	0.4819 (0.46 - 0.51)
cg27405731	7	101571203	CUX1		0.0259	5.2855e-09		0.008971	0.974563		0.4717 (0.43 - 0.51)	0.4807 (0.44 - 0.52)	0.4976 (0.46 - 0.53)
cg02856420	7	101571219	CUX1		0.016295	1.16456e-08		0.010092	0.436317		0.2476 (0.21 - 0.29)	0.2577 (0.22 - 0.30)	0.2639 (0.23 - 0.31)
cg22103219	7	101934892	SH2B2		-0.004056	4.92774e-11		0.004321	0.568483		0.1604 (0.15 - 0.18)	0.1647 (0.15 - 0.18)	0.1563 (0.14 - 0.17)
cg15873112	7	105407428	ATXN7L1		-0.019318	5.48439e-09		0.003314	0.835463		0.8642 (0.83 - 0.89)	0.8675 (0.84 - 0.89)	0.8449 (0.81 - 0.88)
cg09837977	7	110731201	LRRN3/IMMP2L		-0.013427	3.27426e-09		-0.003664	8.71948e-05		0.9391 (0.92 - 0.95)	0.9354 (0.92 - 0.95)	0.9257 (0.90 - 0.94)
cg21322436	7	145812842	CNTNAP2		-0.047443	1.43325e-24		-0.006047	6.06101e-06		0.2855 (0.25 - 0.32)	0.2795 (0.25 - 0.31)	0.2381 (0.21 - 0.27)
cg25949550	7	145814306	CNTNAP2		-0.0137529	4.52584e-29		-0.0021189	1.88131e-06		0.0852 (0.08 - 0.09)	0.0831 (0.07 - 0.09)	0.0714 (0.06 - 0.08)
cg11207515	7	146904205	CNTNAP2		0.082753	2.52948e-10		0.030511	4.92257e-05		0.2725 (0.21 - 0.35)	0.3030 (0.24 - 0.38)	0.3552 (0.27 - 0.44)
cg17372101	7	147500722	CNTNAP2		0.072277	4.16818e-12		0.024538	0.0366216		0.3192 (0.27 - 0.38)	0.3437 (0.29 - 0.40)	0.3915 (0.33 - 0.47)
cg07632771	7	148611823	xa		-0.014206	2.09832e-09		0.001969	0.245076		0.7922 (0.75 - 0.83)	0.7942 (0.76 - 0.83)	0.7780 (0.73 - 0.81)
cg02892367	7	148724141	PDIA4		-0.014906	7.97601e-08		0.006615	0.678573		0.8713 (0.83 - 0.90)	0.8780 (0.83 - 0.91)	0.8564 (0.81 - 0.90)
cg12644845	7	150174632	GIMAP8		-0.008012	6.53199e-08		0.000947	0.0698718		0.8734 (0.85 - 0.89)	0.8744 (0.85 - 0.89)	0.8654 (0.84 - 0.89)
cg19421584	7	158664247	WDR60		0.016516	1.06616e-09		0.005473	0.102591		0.5782 (0.56 - 0.60)	0.5836 (0.56 - 0.61)	0.5947 (0.57 - 0.62)
cg13582028	8	631115	ERICH1		0.013658	3.9075e-08		0.001234	0.105972		0.2633 (0.23 - 0.30)	0.2646 (0.23 - 0.30)	0.2770 (0.25 - 0.31)
cg12077460	8	8702053	MFHAS1		-0.014589	1.16701e-09		-0.001515	0.120787		0.8201 (0.79 - 0.85)	0.8186 (0.79 - 0.85)	0.8055 (0.78 - 0.83)
cg27280535	8	8746679	MFHAS1		-0.033842	9.85401e-09		-0.002262	0.141011		0.7501 (0.65 - 0.83)	0.7479 (0.66 - 0.82)	0.7163 (0.63 - 0.80)
cg26711333	8	8821019	xa		0.007653	4.17021e-09		0.00703	0.423999		0.1506 (0.14 - 0.16)	0.1576 (0.15 - 0.17)	0.1583 (0.14 - 0.17)
cg11896066	8	8821111	xa		0.007718	3.40143e-08		0.006109	0.230271		0.1331 (0.12 - 0.14)	0.1392 (0.13 - 0.15)	0.1408 (0.13 - 0.15)
cg03899229	8	8821258	xa		0.005975	2.65382e-10		0.002912	0.341826		0.1267 (0.11 - 0.14)	0.1296 (0.11 - 0.15)	0.1327 (0.12 - 0.15)
cg12276019	8	11057947	XKR6		-0.007689	8.75176e-08		0.003603	0.0544629		0.1235 (0.11 - 0.14)	0.1271 (0.11 - 0.15)	0.1158 (0.10 - 0.14)
cg11769400	8	22773857	PEBP4		0.0018571	4.17887e-09		0.000707	0.0543809		0.0320 (0.03 - 0.04)	0.0327 (0.03 - 0.04)	0.0338 (0.03 - 0.04)
cg26837477	8	23313438	ENTPD4		-0.022976	2.13232e-08		-0.005866	0.607272		0.7724 (0.72 - 0.82)	0.7666 (0.72 - 0.82)	0.7495 (0.70 - 0.80)
cg24540678	8	28258603	xa		-0.0067703	2.29693e-17		-0.0018685	1.91353e-05		0.0855 (0.08 - 0.09)	0.0836 (0.08 - 0.09)	0.0787 (0.07 - 0.09)
cg13518625	8	29522838	xa		-0.0049416	1.14741e-13		-0.0004864	0.440179		0.0565 (0.05 - 0.07)	0.0560 (0.05 - 0.07)	0.0515 (0.04 - 0.06)
cg01419713	8	42038135	PLAT		-0.01168	2.75844e-10		-0.004815	0.0186264		0.8975 (0.87 - 0.92)	0.8927 (0.86 - 0.92)	0.8859 (0.86 - 0.91)
cg22855020	8	42356731	SLC20A2		0.016758	3.01844e-08		0.006547	0.362131		0.2502 (0.20 - 0.31)	0.2568 (0.21 - 0.31)	0.2670 (0.22 - 0.34)
cg25801976	8	48648112	KIAA0146		0.004571	1.26647e-08		0.001226	0.329291		0.1278 (0.11 - 0.14)	0.1290 (0.11 - 0.15)	0.1324 (0.12 - 0.15)
cg00007076	8	67342600	RRS1		-0.003383	1.85532e-08		0.006553	0.870813		0.2059 (0.18 - 0.24)	0.2124 (0.19 - 0.24)	0.2025 (0.18 - 0.22)
cg14439572	8	102121398	xa		-0.012307	9.07215e-08		-0.000796	0.172086		0.1214 (0.10 - 0.15)	0.1206 (0.09 - 0.15)	0.1091 (0.08 - 0.13)
cg19589396	8	103937374	xa		-0.038603	4.23281e-14		-0.004026	0.470212		0.7511 (0.71 - 0.80)	0.7470 (0.71 - 0.80)	0.7125 (0.67 - 0.77)
cg26120971	8	118676025	xa		0.029617	4.47571e-09		0.005136	0.966835		0.5900 (0.54 - 0.65)	0.5952 (0.53 - 0.66)	0.6196 (0.55 - 0.68)
cg13074203	8	121798364	SNTB1		0.018756	7.87935e-10		0.005381	0.029122		0.1471 (0.13 - 0.18)	0.1525 (0.13 - 0.18)	0.1659 (0.14 - 0.20)
cg25305703	8	128378218	xa		-0.060489	2.09487e-08		-0.008948	0.0266969		0.7103 (0.65 - 0.76)	0.7013 (0.64 - 0.76)	0.6498 (0.58 - 0.73)
cg25247520	8	128808017	MIR1204/PVT1		-0.00668	3.89727e-09		0.000806	0.208644		0.5453 (0.49 - 0.61)	0.5461 (0.49 - 0.60)	0.5386 (0.47 - 0.60)
cg11201447	8	128808063	MIR1204/PVT1		-0.001449	6.75237e-09		0.00235	0.104235		0.4216 (0.36 - 0.49)	0.4239 (0.35 - 0.49)	0.4201 (0.34 - 0.48)
cg25020550	8	134028958	TG		-0.012245	3.72032e-08		-0.001765	0.866841		0.1442 (0.12 - 0.17)	0.1425 (0.12 - 0.17)	0.1320 (0.11 - 0.15)
cg22845912	8	134059874	SLA/TG		-0.013244	2.57609e-08		-0.00099	0.361517		0.8402 (0.80 - 0.87)	0.8392 (0.80 - 0.88)	0.8270 (0.79 - 0.86)
cg12140977	8	134513309	ST3GAL1		-0.019042	2.84669e-09		-0.009329	0.126932		0.4570 (0.41 - 0.50)	0.4477 (0.41 - 0.49)	0.4380 (0.38 - 0.48)
cg11130692	8	141643919	EIF2C2		-0.007638	2.85439e-09		0.001774	0.125588		0.1995 (0.18 - 0.21)	0.2013 (0.19 - 0.22)	0.1919 (0.18 - 0.21)
cg12075928	8	141801307	PTK2		-0.078	1.40011e-18		-0.026172	0.00510061		0.4672 (0.39 - 0.53)	0.4411 (0.37 - 0.52)	0.3892 (0.32 - 0.48)
cg12873476	8	142402728	xa		-0.017137	1.27768e-11		-0.013365	0.00398043		0.6959 (0.67 - 0.72)	0.6825 (0.65 - 0.71)	0.6787 (0.65 - 0.71)
cg11827514	8	143125722	xa		-0.044049	6.94359e-09		-0.014657	0.00585223		0.8756 (0.82 - 0.91)	0.8610 (0.79 - 0.91)	0.8316 (0.74 - 0.89)
cg11848483	8	144543486	ZC3H3		-0.014572	4.92749e-09		0.00071	0.154406		0.8802 (0.84 - 0.92)	0.8809 (0.84 - 0.92)	0.8656 (0.83 - 0.90)
cg20156237	8	144543750	ZC3H3		-0.013042	4.01492e-08		0.004198	0.497733		0.8155 (0.77 - 0.87)	0.8197 (0.77 - 0.87)	0.8025 (0.75 - 0.85)
cg26361535	8	144576604	ZC3H3		-0.05536	4.14278e-09		-0.017668	0.000747875		0.7593 (0.70 - 0.81)	0.7417 (0.69 - 0.80)	0.7040 (0.63 - 0.77)
cg14069088	9	21996207	CDKN2BAS		0.015436	5.10023e-08		0.010573	0.0586528		0.2475 (0.21 - 0.28)	0.2581 (0.22 - 0.30)	0.2630 (0.22 - 0.30)
cg12971694	9	35618412	CD72		0.005597	1.79456e-08		0.005653	0.181539		0.1741 (0.16 - 0.19)	0.1798 (0.16 - 0.20)	0.1797 (0.16 - 0.20)
cg13832290	9	35649906	SIT1		-0.007177	1.00831e-08		0.0008	0.699781		0.7764 (0.75 - 0.81)	0.7772 (0.75 - 0.81)	0.7692 (0.74 - 0.80)
cg14178364	9	37529128	FBXO10		-0.010246	4.55086e-08		0.004251	0.548581		0.8686 (0.84 - 0.90)	0.8728 (0.84 - 0.90)	0.8583 (0.82 - 0.89)
cg14235811	9	37903063	MCART1		-0.0017244	2.78623e-08		0.0026979	0.124984		0.0917 (0.08 - 0.10)	0.0944 (0.08 - 0.10)	0.0900 (0.08 - 0.10)
cg14270346	9	38026076	SHB		-0.012754	4.26246e-08		-0.004917	0.137991		0.9226 (0.91 - 0.94)	0.9177 (0.90 - 0.93)	0.9099 (0.89 - 0.93)
cg13787850	9	102195951	xa		-0.030977	2.13502e-10		-0.005016	0.640921		0.2680 (0.21 - 0.33)	0.2630 (0.21 - 0.32)	0.2370 (0.18 - 0.29)
cg01692968	9	108005349	xa		-0.014187	7.30068e-11		-0.010134	2.80313e-06		0.1619 (0.15 - 0.18)	0.1518 (0.14 - 0.17)	0.1477 (0.13 - 0.16)
cg02388253	9	123640363	PHF19		-0.005026	2.87595e-09		-0.001209	0.00439234		0.1314 (0.12 - 0.15)	0.1302 (0.12 - 0.15)	0.1264 (0.11 - 0.14)
cg13501527	9	123640474	PHF19		-0.006105	9.67962e-09		0.002473	0.0540121		0.3840 (0.35 - 0.42)	0.3864 (0.35 - 0.42)	0.3779 (0.34 - 0.41)
cg04236137	9	123655887	xa		-0.020269	9.5435e-12		0.01135	0.89154		0.5747 (0.51 - 0.65)	0.5861 (0.52 - 0.66)	0.5545 (0.48 - 0.61)
cg13418576	9	126105738	xa		-0.035885	4.65471e-09		-0.00368	0.787778		0.2705 (0.22 - 0.33)	0.2669 (0.22 - 0.33)	0.2347 (0.18 - 0.29)
cg13618969	9	129184186	FAM125B		0.00668	8.48587e-08		0.011289	0.100412		0.4516 (0.37 - 0.54)	0.4629 (0.39 - 0.54)	0.4583 (0.39 - 0.55)
cg13992008	9	130739838	FAM102A		-0.019648	6.60796e-10		0.000179	0.287399		0.7934 (0.74 - 0.84)	0.7936 (0.75 - 0.85)	0.7738 (0.73 - 0.82)
cg13910681	9	130740599	FAM102A		-0.0041431	5.92137e-08		0.0019334	0.500511		0.0782 (0.07 - 0.08)	0.0801 (0.07 - 0.09)	0.0741 (0.07 - 0.08)
cg06901890	9	132803508	FNBP1		-0.00359	3.89372e-10		-0.0004018	0.200594		0.0869 (0.08 - 0.09)	0.0865 (0.08 - 0.10)	0.0834 (0.07 - 0.09)
cg02257517	9	136340262	SLC2A6		0.012228	5.56844e-09		0.004363	0.000489981		0.2841 (0.27 - 0.30)	0.2885 (0.27 - 0.31)	0.2963 (0.28 - 0.31)
cg14108380	9	139299357	SDCCAG3		-0.009064	3.87802e-08		0.002674	0.718536		0.8861 (0.86 - 0.91)	0.8888 (0.86 - 0.91)	0.8770 (0.86 - 0.90)
cg14435720	9	139565087	EGFL7/MIR126		-0.005229	4.12222e-08		0.001865	0.290383		0.9545 (0.94 - 0.97)	0.9564 (0.95 - 0.97)	0.9493 (0.93 - 0.96)
cg22539182	10	850393	xa		0.014125	7.40333e-13		0.004307	0.00798873		0.1902 (0.18 - 0.20)	0.1945 (0.18 - 0.21)	0.2044 (0.19 - 0.22)
cg05931497	10	867221	LARP4B		0.007206	6.68719e-08		0.002334	0.399221		0.2487 (0.20 - 0.29)	0.2510 (0.21 - 0.29)	0.2559 (0.22 - 0.30)
cg03444838	10	1156482	WDR37		-0.012302	7.68568e-09		0.00071	0.796057		0.8434 (0.80 - 0.89)	0.8441 (0.80 - 0.89)	0.8311 (0.79 - 0.87)
cg25529535	10	6125715	xa		-0.013535	3.61978e-08		-0.003235	0.131962		0.6749 (0.63 - 0.71)	0.6716 (0.63 - 0.72)	0.6613 (0.62 - 0.70)
cg19726711	10	6183872	xa		-0.005594	6.36257e-08		0.00168	0.953852		0.7535 (0.70 - 0.81)	0.7551 (0.71 - 0.81)	0.7479 (0.70 - 0.80)
cg11430077	10	8099018	GATA3		-0.004693	2.58312e-08		-0.0023165	0.0401242		0.0612 (0.05 - 0.07)	0.0589 (0.05 - 0.07)	0.0565 (0.05 - 0.07)
cg00463367	10	8103673	GATA3		-0.0041803	2.73501e-08		-0.001393	0.298504		0.0662 (0.06 - 0.08)	0.0648 (0.06 - 0.07)	0.0620 (0.06 - 0.07)
cg17256364	10	17495134	ST8SIA6		0.00338	9.19052e-08		0.002304	0.730872		0.1102 (0.10 - 0.12)	0.1125 (0.10 - 0.12)	0.1136 (0.10 - 0.12)
cg04813697	10	22920025	PIP4K2A		-0.019145	3.69261e-10		-0.009786	0.0208008		0.5244 (0.48 - 0.56)	0.5146 (0.47 - 0.55)	0.5053 (0.46 - 0.54)
cg10317175	10	25247855	xa		-0.007319	1.35792e-08		0.000195	0.00878544		0.1697 (0.15 - 0.20)	0.1699 (0.15 - 0.19)	0.1624 (0.14 - 0.19)
cg25212025	10	34602937	PARD3		-0.037341	5.07331e-14		-0.000975	0.00397336		0.2477 (0.20 - 0.32)	0.2467 (0.20 - 0.29)	0.2103 (0.17 - 0.27)
cg06112654	10	35505599	xa		0.0050601	9.59287e-10		0.0015809	0.131862		0.0926 (0.08 - 0.10)	0.0941 (0.08 - 0.10)	0.0976 (0.09 - 0.11)
cg04641860	10	43891547	HNRNPF		-0.016618	6.59705e-08		0.009599	0.852948		0.5005 (0.43 - 0.58)	0.5101 (0.43 - 0.60)	0.4839 (0.42 - 0.57)
cg25953130	10	63753550	ARID5B		-0.046863	6.34071e-10		-0.008671	0.00294762		0.4928 (0.41 - 0.56)	0.4841 (0.40 - 0.56)	0.4459 (0.36 - 0.52)
cg01005506	10	64565768	ADO		0.003346	4.40752e-09		0.010651	0.0178293		0.1505 (0.14 - 0.17)	0.1611 (0.14 - 0.18)	0.1538 (0.14 - 0.17)
cg12474798	10	64565772	ADO		0.007398	1.08836e-08		0.030893	0.0683573		0.5070 (0.45 - 0.56)	0.5379 (0.48 - 0.58)	0.5144 (0.46 - 0.57)
cg00210249	10	71135679	HK1		0.055935	2.25739e-13		0.006991	0.0673353		0.7513 (0.69 - 0.80)	0.7583 (0.70 - 0.82)	0.8072 (0.74 - 0.85)
cg15013801	10	73976790	ASCC1/C10orf104		-0.007387	7.88486e-09		0.000448	0.529744		0.9012 (0.89 - 0.92)	0.9017 (0.89 - 0.91)	0.8938 (0.88 - 0.91)
cg12147622	10	74021432	xa		-0.042689	1.08001e-19		-0.011431	0.00567911		0.3941 (0.34 - 0.45)	0.3826 (0.33 - 0.44)	0.3514 (0.30 - 0.40)
cg01839993	10	74034644	DDIT4		0.000524	5.65114e-11		0.007322	0.0875111		0.1753 (0.16 - 0.19)	0.1826 (0.17 - 0.20)	0.1758 (0.16 - 0.19)
cg10592592	10	74034663	DDIT4		-0.000844	2.2419e-08		0.006424	0.141425		0.1514 (0.14 - 0.17)	0.1578 (0.14 - 0.17)	0.1506 (0.13 - 0.17)
cg02370832	10	91093681	IFIT3		-0.015091	2.48398e-08		-0.003979	0.416011		0.6762 (0.63 - 0.73)	0.6723 (0.63 - 0.72)	0.6611 (0.61 - 0.71)
cg20180364	10	94448532	HHEX		0.004051	1.85944e-09		0.002123	0.246253		0.1237 (0.11 - 0.14)	0.1259 (0.11 - 0.14)	0.1278 (0.12 - 0.14)
cg27312979	10	97094453	SORBS1		0.050236	2.73928e-16		0.015717	0.00647129		0.5558 (0.51 - 0.60)	0.5715 (0.52 - 0.61)	0.6061 (0.57 - 0.65)
cg25421530	10	97200987	SORBS1		0.015969	4.22371e-09		0.002346	0.430064		0.8762 (0.84 - 0.90)	0.8786 (0.85 - 0.91)	0.8922 (0.86 - 0.92)
cg13383814	10	98745012	C10orf12		0.0034281	8.66718e-09		0.0007048	0.744668		0.0945 (0.08 - 0.11)	0.0952 (0.08 - 0.11)	0.0979 (0.09 - 0.11)
cg17296078	10	99259721	MMS19/UBTD1		0.007592	3.35971e-08		0.004074	0.215328		0.1801 (0.16 - 0.20)	0.1842 (0.16 - 0.21)	0.1877 (0.17 - 0.21)
cg17333042	10	102822201	KAZALD1		0.003656	2.14472e-08		0.006679	0.466461		0.1818 (0.17 - 0.20)	0.1885 (0.18 - 0.20)	0.1855 (0.17 - 0.20)
cg09701700	10	104194843	MIR146B		-0.006931	3.39694e-10		-0.002941	0.0478083		0.1325 (0.11 - 0.16)	0.1296 (0.11 - 0.16)	0.1256 (0.11 - 0.15)
cg07631309	10	106020930	GSTO1		-0.032326	2.44659e-08		-0.008829	0.013929		0.4471 (0.37 - 0.50)	0.4383 (0.37 - 0.50)	0.4148 (0.34 - 0.49)
cg05329352	10	112838983	ADRA2A		-0.02536	6.71861e-11		-0.010508	0.00586154		0.3008 (0.28 - 0.33)	0.2903 (0.27 - 0.32)	0.2755 (0.25 - 0.29)
cg07743805	10	116528581	xa		0.010458	2.24504e-10		0.004954	0.0988455		0.1625 (0.15 - 0.17)	0.1674 (0.16 - 0.18)	0.1729 (0.16 - 0.18)
cg15806304	10	119000083	SLC18A2		0.030664	5.92261e-08		0.003584	0.0382921		0.4987 (0.45 - 0.54)	0.5023 (0.46 - 0.55)	0.5294 (0.47 - 0.58)
cg27009448	10	120492138	C10orf46		-0.016875	2.01462e-08		-0.002236	0.111495		0.9031 (0.87 - 0.93)	0.9009 (0.86 - 0.93)	0.8862 (0.85 - 0.92)
cg00291478	10	121301041	RGS10		-0.032294	1.28002e-09		-0.008426	0.274218		0.4976 (0.42 - 0.58)	0.4892 (0.42 - 0.57)	0.4653 (0.37 - 0.54)
cg07858728	10	124319791	DMBT1		0.004687	1.9244e-09		0.0021925	0.209869		0.0654 (0.06 - 0.07)	0.0676 (0.06 - 0.08)	0.0701 (0.06 - 0.08)
cg04726013	10	126223236	LHPP		0.006011	7.67457e-08		0.000412	0.689706		0.1437 (0.12 - 0.17)	0.1441 (0.12 - 0.17)	0.1497 (0.13 - 0.18)
cg00424785	10	126731988	CTBP2		-0.008046	2.37924e-08		0.000998	0.87488		0.9291 (0.91 - 0.95)	0.9301 (0.91 - 0.94)	0.9210 (0.90 - 0.94)
cg08881175	10	130832393	xa		0.0070344	1.02719e-09		0.003379	0.169521		0.0835 (0.07 - 0.10)	0.0869 (0.07 - 0.10)	0.0906 (0.08 - 0.10)
cg15705175	10	135073499	xa		0.005828	4.41477e-08		0.004358	0.0137595		0.1725 (0.16 - 0.18)	0.1768 (0.17 - 0.19)	0.1783 (0.17 - 0.19)
cg01971407	11	313624	IFITM1		-0.008462	1.02827e-09		0.004654	0.777073		0.3805 (0.32 - 0.42)	0.3852 (0.33 - 0.43)	0.3720 (0.30 - 0.42)
cg20045320	11	319555	xa		-0.004757	1.55088e-08		0.007287	0.176834		0.6058 (0.57 - 0.64)	0.6131 (0.58 - 0.65)	0.6011 (0.56 - 0.64)
cg09162537	11	976950	AP2A2		0.013719	5.33334e-08		0.008122	0.0752341		0.1465 (0.14 - 0.16)	0.1546 (0.14 - 0.17)	0.1602 (0.15 - 0.17)
cg14486857	11	977048	AP2A2		0.093042	2.02056e-10		0.011211	0.115165		0.7304 (0.62 - 0.84)	0.7416 (0.64 - 0.85)	0.8234 (0.72 - 0.89)
cg11095027	11	1297066	TOLLIP		0.025434	2.22251e-09		0.000198	0.371403		0.3772 (0.34 - 0.41)	0.3774 (0.35 - 0.41)	0.4026 (0.37 - 0.44)
cg04258133	11	1953661	TNNT3		0.016873	4.54318e-13		-0.000486	0.166184		0.8174 (0.79 - 0.84)	0.8169 (0.79 - 0.84)	0.8343 (0.81 - 0.86)
cg19670883	11	2502357	KCNQ1		0.0058912	8.17883e-09		0.0024935	0.596643		0.0961 (0.09 - 0.11)	0.0986 (0.09 - 0.11)	0.1020 (0.09 - 0.12)
cg07824422	11	2555406	KCNQ1		0.010518	8.29346e-08		0.007433	0.113266		0.1914 (0.18 - 0.20)	0.1988 (0.19 - 0.21)	0.2019 (0.19 - 0.21)
cg07556018	11	2677341	KCNQ1/KCNQ1OT1		0.026885	1.76165e-12		0.004672	0.106165		0.2299 (0.19 - 0.28)	0.2345 (0.20 - 0.28)	0.2568 (0.22 - 0.31)
cg13428066	11	2677768	KCNQ1/KCNQ1OT1		0.017986	8.58725e-10		0.004348	0.325323		0.1819 (0.16 - 0.21)	0.1862 (0.16 - 0.22)	0.1999 (0.17 - 0.24)
cg01744331	11	2722358	KCNQ1OT1/KCNQ1		-0.012068	3.50647e-10		-0.003796	0.00224496		0.9380 (0.93 - 0.95)	0.9342 (0.92 - 0.95)	0.9259 (0.91 - 0.94)
cg07123182	11	2722391	KCNQ1OT1/KCNQ1		-0.00913	8.63955e-13		-0.002151	0.0023217		0.9527 (0.94 - 0.96)	0.9505 (0.94 - 0.96)	0.9436 (0.93 - 0.95)
cg16556677	11	2722401	KCNQ1OT1/KCNQ1		-0.038405	6.577e-10		-0.020614	2.28504e-07		0.8507 (0.81 - 0.88)	0.8301 (0.79 - 0.86)	0.8123 (0.77 - 0.85)
cg26963277	11	2722407	KCNQ1OT1/KCNQ1		-0.028628	4.51874e-22		-0.010113	1.5913e-07		0.9013 (0.88 - 0.92)	0.8912 (0.87 - 0.91)	0.8726 (0.84 - 0.90)
cg24497361	11	3858493	RHOG		-0.013191	8.08048e-12		-0.002325	0.284758		0.1546 (0.13 - 0.18)	0.1523 (0.13 - 0.18)	0.1414 (0.12 - 0.17)
cg04039799	11	19745484	NAV2		-0.016233	5.23698e-12		-0.004622	0.134765		0.1954 (0.17 - 0.23)	0.1908 (0.16 - 0.22)	0.1792 (0.16 - 0.20)
cg05533340	11	20496110	PRMT3		0.010165	1.20301e-09		-0.001426	0.270201		0.9016 (0.87 - 0.92)	0.9002 (0.87 - 0.92)	0.9118 (0.88 - 0.93)
cg25557175	11	32193776	xa		-0.006159	1.79516e-08		-0.000439	0.624628		0.1104 (0.10 - 0.12)	0.1100 (0.10 - 0.12)	0.1043 (0.09 - 0.12)
cg24453664	11	33758413	CD59		0.010839	4.63006e-08		0.005052	0.490455		0.1793 (0.16 - 0.20)	0.1844 (0.16 - 0.21)	0.1902 (0.16 - 0.22)
cg16568681	11	33758505	CD59		0.008559	4.11685e-08		0.001813	0.857236		0.1545 (0.14 - 0.18)	0.1563 (0.14 - 0.18)	0.1631 (0.14 - 0.18)
cg02211741	11	46383924	DGKZ		0.006223	6.9427e-09		-0.001168	0.973224		0.1311 (0.12 - 0.15)	0.1300 (0.12 - 0.15)	0.1373 (0.12 - 0.16)
cg14099685	11	47546068	CUGBP1		-0.00668	2.65455e-11		-0.000651	0.430095		0.1320 (0.12 - 0.15)	0.1313 (0.12 - 0.15)	0.1253 (0.11 - 0.14)
cg26468891	11	48077221	PTPRJ		-0.013813	1.20085e-08		-0.012671	0.000535112		0.2575 (0.21 - 0.31)	0.2449 (0.20 - 0.29)	0.2437 (0.19 - 0.29)
cg09197783	11	57176720	SLC43A3		-0.030429	5.23157e-08		-0.006807	0.0405014		0.7554 (0.72 - 0.80)	0.7486 (0.71 - 0.79)	0.7250 (0.69 - 0.76)
cg16611234	11	58870075	xa		-0.012548	8.30682e-12		0.000999	0.00349853		0.1449 (0.13 - 0.16)	0.1459 (0.13 - 0.16)	0.1323 (0.12 - 0.15)
cg00706994	11	59190310	OR5A2		-0.020911	1.01306e-08		-0.000847	0.211978		0.6654 (0.62 - 0.71)	0.6645 (0.61 - 0.71)	0.6445 (0.60 - 0.69)
cg19254163	11	60623782	GPR44		-0.038772	4.82008e-09		-0.017925	0.00158982		0.5778 (0.54 - 0.61)	0.5599 (0.52 - 0.60)	0.5390 (0.50 - 0.58)
cg11465943	11	60833378	xa		-0.010266	9.50913e-12		8.9e-05	0.118175		0.7588 (0.73 - 0.79)	0.7589 (0.73 - 0.79)	0.7485 (0.72 - 0.77)
cg24068972	11	60833459	xa		-0.006597	1.59608e-11		0.002683	0.112924		0.7355 (0.71 - 0.77)	0.7382 (0.71 - 0.76)	0.7289 (0.70 - 0.75)
cg13692972	11	63753020	OTUB1		0.010932	3.96123e-08		0.002591	0.0780224		0.1840 (0.16 - 0.21)	0.1866 (0.16 - 0.22)	0.1950 (0.17 - 0.23)
cg07019638	11	64635774	EHD1		-0.004742	2.39322e-09		0.003646	0.605828		0.8255 (0.79 - 0.86)	0.8292 (0.80 - 0.86)	0.8208 (0.79 - 0.85)
cg20889322	11	65196622	xa		-0.02016	3.40297e-13		0.003949	0.416924		0.2809 (0.25 - 0.31)	0.2849 (0.26 - 0.32)	0.2608 (0.24 - 0.30)
cg05363534	11	65210645	MIR612		0.010088	4.17499e-08		-0.000295	0.168635		0.2044 (0.17 - 0.24)	0.2041 (0.17 - 0.25)	0.2145 (0.18 - 0.26)
cg07029024	11	65249342	xa		0.035708	7.4016e-09		0.000679	0.879782		0.4619 (0.39 - 0.54)	0.4626 (0.39 - 0.53)	0.4976 (0.43 - 0.56)
cg02740606	11	67206418	CORO1B/PTPRCAP		-0.008612	8.64981e-09		0.00052	0.537773		0.7296 (0.70 - 0.76)	0.7301 (0.70 - 0.76)	0.7210 (0.69 - 0.75)
cg19528654	11	67251154	AIP		-0.015737	4.43259e-09		-0.000215	0.205561		0.7418 (0.68 - 0.80)	0.7415 (0.67 - 0.81)	0.7260 (0.67 - 0.78)
cg01972009	11	67273431	PITPNM1		-0.001185	6.92875e-09		0.000462	0.0402409		0.1095 (0.10 - 0.12)	0.1099 (0.10 - 0.12)	0.1083 (0.10 - 0.12)
cg04383058	11	67273507	PITPNM1		-0.009671	2.40587e-10		0.003949	0.51309		0.3660 (0.33 - 0.39)	0.3699 (0.34 - 0.40)	0.3563 (0.32 - 0.39)
cg24051242	11	68096138	LRP5		0.006916	1.09219e-08		0.000999	0.306347		0.1182 (0.10 - 0.13)	0.1192 (0.10 - 0.14)	0.1251 (0.11 - 0.14)
cg21611682	11	68138269	LRP5		-0.052424	1.09214e-18		-0.010548	0.0814347		0.5276 (0.50 - 0.56)	0.5171 (0.48 - 0.55)	0.4752 (0.43 - 0.52)
cg14624207	11	68142198	LRP5		-0.051484	2.93645e-12		-0.017041	0.0358993		0.4747 (0.44 - 0.51)	0.4577 (0.42 - 0.50)	0.4233 (0.37 - 0.47)
cg11152384	11	68934300	xa		-0.0039593	8.66442e-08		-0.0022257	0.059394		0.0546 (0.05 - 0.06)	0.0524 (0.04 - 0.06)	0.0506 (0.04 - 0.06)
cg08885142	11	69264296	xa		0.013891	2.86975e-09		0.00716	0.187348		0.3325 (0.30 - 0.36)	0.3396 (0.31 - 0.37)	0.3463 (0.31 - 0.37)
cg16061668	11	70257149	CTTN		0.0057352	1.38071e-16		0.0012172	0.126839		0.1000 (0.09 - 0.11)	0.1012 (0.09 - 0.11)	0.1057 (0.10 - 0.12)
cg01901332	11	75031054	ARRB1		-0.05066	1.69765e-09		-0.013837	0.066656		0.6741 (0.63 - 0.72)	0.6603 (0.61 - 0.72)	0.6234 (0.57 - 0.68)
cg17472111	11	75287721	xa		0.006535	2.22455e-10		0.003957	0.0437033		0.1074 (0.09 - 0.12)	0.1113 (0.10 - 0.12)	0.1139 (0.10 - 0.13)
cg10788371	11	76381040	LRRC32		-0.016476	7.16288e-09		-0.003332	0.0340282		0.2693 (0.24 - 0.29)	0.2660 (0.24 - 0.29)	0.2529 (0.23 - 0.28)
cg13985437	11	76381044	LRRC32		-0.003219	1.1884e-09		0.00154	0.0189731		0.1070 (0.10 - 0.12)	0.1085 (0.10 - 0.12)	0.1038 (0.10 - 0.11)
cg07202214	11	76381081	LRRC32		-0.004851	1.87811e-09		0.000335	0.0325617		0.1138 (0.10 - 0.12)	0.1141 (0.10 - 0.12)	0.1089 (0.10 - 0.12)
cg20886049	11	76493545	TSKU		-0.018072	3.52866e-08		-0.013456	0.000578978		0.5383 (0.48 - 0.59)	0.5249 (0.47 - 0.58)	0.5203 (0.46 - 0.57)
cg06562283	11	78781557	ODZ4		-0.012609	2.18958e-08		-0.000815	0.547808		0.4806 (0.43 - 0.53)	0.4798 (0.44 - 0.52)	0.4680 (0.42 - 0.51)
cg11660018*	11	86510915	PRSS23		-0.038747	1.28818e-22		-0.016719	1.27614e-10		0.2926 (0.27 - 0.32)	0.2759 (0.25 - 0.30)	0.2538 (0.23 - 0.28)
cg23771366*	11	86510998	PRSS23		-0.022552	7.61873e-20		-0.00981	5.54792e-11		0.1993 (0.18 - 0.22)	0.1895 (0.17 - 0.21)	0.1767 (0.16 - 0.19)
cg24088496	11	96071506	MAML2		-0.031684	3.15215e-08		0.012531	0.928033		0.2981 (0.24 - 0.36)	0.3106 (0.25 - 0.38)	0.2664 (0.22 - 0.33)
cg06106428	11	110584327	ARHGAP20		0.055435	2.49231e-10		0.01018	0.61235		0.3645 (0.31 - 0.43)	0.3747 (0.33 - 0.43)	0.4199 (0.37 - 0.48)
cg03597491	11	113945432	ZBTB16		0.013423	6.20061e-09		0.001391	0.677988		0.2355 (0.21 - 0.27)	0.2369 (0.21 - 0.27)	0.2489 (0.22 - 0.29)
cg04226002	11	113953462	ZBTB16		0.006425	9.53803e-08		0.001857	0.260333		0.1466 (0.13 - 0.16)	0.1484 (0.13 - 0.17)	0.1530 (0.13 - 0.17)
cg10827488	11	113953838	ZBTB16		0.0077902	1.42777e-16		0.0035363	0.0748327		0.0892 (0.08 - 0.10)	0.0927 (0.08 - 0.10)	0.0970 (0.08 - 0.11)
cg17518710	11	113954170	ZBTB16		0.00852	7.72536e-11		0.003789	0.262791		0.1126 (0.10 - 0.13)	0.1164 (0.10 - 0.13)	0.1211 (0.11 - 0.14)
cg03725573	11	113962901	ZBTB16		0.017331	1.17714e-08		0.002393	0.0992928		0.7858 (0.76 - 0.82)	0.7882 (0.76 - 0.82)	0.8032 (0.77 - 0.83)
cg03044513	11	116706153	xa		0.004911	4.66524e-08		0.000444	0.845191		0.1565 (0.14 - 0.17)	0.1570 (0.15 - 0.17)	0.1614 (0.15 - 0.17)
cg03234777	11	118095544	AMICA1		-0.0069317	5.15744e-15		0.0003755	0.0971971		0.0561 (0.05 - 0.07)	0.0565 (0.05 - 0.07)	0.0492 (0.04 - 0.06)
cg20483374	11	119211646	C1QTNF5/MFRP		0.007753	6.18581e-08		0.00631	0.784766		0.1616 (0.15 - 0.17)	0.1679 (0.16 - 0.18)	0.1694 (0.16 - 0.18)
cg13956924	11	126222227	xa		0.0033977	8.93081e-10		0.0001742	0.0786626		0.0882 (0.08 - 0.10)	0.0884 (0.08 - 0.10)	0.0916 (0.08 - 0.10)
cg12689529	11	126335883	KIRREL3		-0.0035866	6.27944e-08		-0.0007006	0.256783		0.0535 (0.05 - 0.06)	0.0528 (0.05 - 0.06)	0.0499 (0.04 - 0.06)
cg25068347	11	128343784	ETS1		-0.015167	1.31568e-09		0.006006	0.510324		0.7590 (0.71 - 0.81)	0.7650 (0.71 - 0.82)	0.7438 (0.69 - 0.79)
cg03295554	11	128395450	ETS1		-0.055506	3.20073e-08		-0.016313	0.0678223		0.5605 (0.48 - 0.63)	0.5441 (0.44 - 0.63)	0.5049 (0.41 - 0.58)
cg16983588	11	129793108	PRDM10		0.06446	3.72413e-08		0.003913	0.146521		0.3331 (0.27 - 0.41)	0.3370 (0.27 - 0.41)	0.3975 (0.31 - 0.49)
cg09084200	11	134095863	VPS26B/NCAPD3		-0.005271	5.2881e-15		0.000766	0.0011487		0.1485 (0.14 - 0.16)	0.1493 (0.14 - 0.16)	0.1432 (0.13 - 0.15)
cg26282236	12	1025755	RAD52		0.02457	8.23608e-08		-0.001607	0.25256		0.5699 (0.52 - 0.63)	0.5683 (0.52 - 0.62)	0.5945 (0.55 - 0.65)
cg17150898	12	1702116	FBXL14		-0.005753	1.98077e-08		0.005855	0.859506		0.6895 (0.66 - 0.72)	0.6954 (0.66 - 0.73)	0.6838 (0.65 - 0.71)
cg19369955	12	2030178	xa		0.011999	6.29677e-08		0.003545	0.452803		0.2430 (0.20 - 0.28)	0.2465 (0.21 - 0.29)	0.2550 (0.22 - 0.30)
cg03131366	12	2041707	xa		0.020254	1.60682e-09		0.006465	0.131		0.1441 (0.13 - 0.17)	0.1506 (0.13 - 0.18)	0.1644 (0.14 - 0.19)
cg07986199	12	2743038	CACNA1C		-0.004793	1.16924e-08		0.003676	0.0464749		0.5055 (0.48 - 0.53)	0.5092 (0.48 - 0.53)	0.5007 (0.47 - 0.52)
cg23219570	12	4488893	FGF23		0.0045797	3.96131e-08		0.0021286	0.0123192		0.0896 (0.08 - 0.10)	0.0917 (0.08 - 0.10)	0.0941 (0.08 - 0.11)
cg26276120	12	6977747	TPI1		-0.0015698	1.67819e-10		0.0008011	0.0093242		0.0924 (0.08 - 0.10)	0.0932 (0.08 - 0.10)	0.0908 (0.08 - 0.10)
cg22335340	12	7055153	PTPN6/C12orf57		-0.020338	1.84312e-10		-0.003938	0.184437		0.7771 (0.74 - 0.81)	0.7732 (0.74 - 0.81)	0.7568 (0.71 - 0.79)
cg21990700	12	7260776	LOC283314/C1RL		-0.0041039	9.61048e-09		-0.0026371	0.0369855		0.0963 (0.08 - 0.11)	0.0937 (0.08 - 0.11)	0.0922 (0.08 - 0.10)
cg06516865	12	11883921	ETV6		-0.005518	2.87373e-09		-0.001277	0.343304		0.1171 (0.10 - 0.14)	0.1158 (0.10 - 0.14)	0.1116 (0.10 - 0.13)
cg00046744	12	12418545	LRP6		0.0047249	4.3805e-11		0.0025483	0.0602285		0.0831 (0.07 - 0.09)	0.0856 (0.08 - 0.09)	0.0878 (0.08 - 0.10)
cg06538684	12	12511223	LOH12CR2		-0.012972	1.22351e-09		0.008659	0.687044		0.3695 (0.32 - 0.42)	0.3782 (0.33 - 0.43)	0.3566 (0.31 - 0.41)
cg06826457	12	12867669	xa		-0.0051787	3.2568e-10		-0.0029983	0.0269238		0.0998 (0.09 - 0.12)	0.0968 (0.08 - 0.11)	0.0946 (0.08 - 0.11)
cg12496975	12	48149863	RAPGEF3		-0.010551	2.56242e-08		-0.000532	0.95574		0.8652 (0.83 - 0.89)	0.8646 (0.84 - 0.89)	0.8546 (0.82 - 0.88)
cg08140412	12	52014778	SCN8A		-0.018225	8.89912e-09		-0.007226	0.0928793		0.4331 (0.37 - 0.48)	0.4258 (0.37 - 0.48)	0.4148 (0.36 - 0.47)
cg22566906	12	52399713	GRASP		0.006019	1.09802e-09		0.002302	0.221271		0.1162 (0.10 - 0.13)	0.1185 (0.11 - 0.13)	0.1222 (0.11 - 0.13)
cg15074033	12	52652462	xa		0.0117758	2.34547e-08		0.0047118	0.803546		0.0963 (0.08 - 0.12)	0.1010 (0.08 - 0.12)	0.1081 (0.09 - 0.13)
cg24504361	12	53297987	KRT8		-0.015979	4.0347e-10		-0.005553	0.00290443		0.2955 (0.26 - 0.32)	0.2900 (0.26 - 0.32)	0.2795 (0.25 - 0.31)
cg10843343	12	53298027	KRT8		-0.011871	1.57481e-08		-0.003376	0.00114477		0.6159 (0.59 - 0.65)	0.6125 (0.58 - 0.63)	0.6040 (0.56 - 0.63)
cg13937905	12	53612551	RARG		-0.020947	1.75527e-12		-0.003283	0.00124409		0.8769 (0.84 - 0.91)	0.8736 (0.83 - 0.90)	0.8560 (0.82 - 0.88)
cg10592478	12	53612641	RARG		-0.009331	4.45832e-12		-0.003202	6.99143e-05		0.9229 (0.91 - 0.94)	0.9197 (0.90 - 0.93)	0.9135 (0.90 - 0.93)
cg02583484	12	54677008	HNRNPA1/HNRPA1L-2		-0.020898	7.09724e-20		-0.005436	0.000923793		0.1476 (0.12 - 0.18)	0.1422 (0.12 - 0.17)	0.1267 (0.11 - 0.15)
cg04158018	12	54696210	NFE2		-0.012475	8.40119e-08		0.001665	0.620112		0.1587 (0.13 - 0.19)	0.1603 (0.14 - 0.19)	0.1462 (0.13 - 0.17)
cg26477856	12	56324915	DGKA		-0.007559	3.25256e-08		0.001215	0.676936		0.2732 (0.25 - 0.30)	0.2744 (0.25 - 0.30)	0.2656 (0.24 - 0.29)
cg22876908	12	56325149	DGKA		-0.00053	1.30263e-08		0.00021	0.0375757		0.1784 (0.16 - 0.19)	0.1786 (0.16 - 0.19)	0.1779 (0.16 - 0.19)
cg06739462	12	56329296	DGKA		-0.006606	1.40038e-08		0.000867	0.0255776		0.8903 (0.85 - 0.92)	0.8911 (0.85 - 0.92)	0.8836 (0.84 - 0.91)
cg23378033	12	65672031	MSRB3		0.001871	8.97987e-08		0.0019	0.69181		0.1416 (0.13 - 0.16)	0.1435 (0.13 - 0.16)	0.1435 (0.13 - 0.16)
cg11649376	12	81473234	ACSS3		-0.005349	5.23837e-10		-0.000216	0.259503		0.4789 (0.44 - 0.52)	0.4787 (0.44 - 0.52)	0.4736 (0.42 - 0.51)
cg17740822	12	89744609	DUSP6		0.0031739	2.04731e-08		0.0015065	0.596721		0.0896 (0.08 - 0.10)	0.0911 (0.08 - 0.10)	0.0927 (0.08 - 0.10)
cg15408080	12	90057674	xa		-0.006308	5.31587e-08		0.003137	0.21949		0.1628 (0.13 - 0.21)	0.1659 (0.14 - 0.21)	0.1565 (0.13 - 0.20)
cg07905054	12	102272136	DRAM1		0.0022	6.0003e-08		0.002727	0.274782		0.1177 (0.11 - 0.13)	0.1204 (0.11 - 0.13)	0.1199 (0.11 - 0.14)
cg24124443	12	107711648	BTBD11		0.018892	9.86071e-08		0.008815	0.391073		0.1615 (0.13 - 0.20)	0.1703 (0.14 - 0.21)	0.1804 (0.14 - 0.23)
cg14642045	12	109538736	UNG		0.003205	1.99968e-09		-0.003202	0.50369		0.3377 (0.28 - 0.39)	0.3345 (0.29 - 0.38)	0.3409 (0.31 - 0.39)
cg11930955	12	113660045	TPCN1/IQCD		-8.2e-05	9.40151e-08		0.004788	0.561331		0.1603 (0.15 - 0.17)	0.1651 (0.15 - 0.18)	0.1602 (0.15 - 0.17)
cg13645530	12	116756948	xa		0.01734	4.67367e-08		0.004648	0.354091		0.7907 (0.76 - 0.82)	0.7954 (0.77 - 0.83)	0.8081 (0.78 - 0.83)
cg04682193	12	121867725	KDM2B		0.008433	7.98256e-09		-0.002455	0.32517		0.1418 (0.12 - 0.16)	0.1394 (0.12 - 0.17)	0.1503 (0.13 - 0.18)
cg12800105	12	121972412	KDM2B		-0.012567	3.48577e-08		0.000744	0.669114		0.8548 (0.82 - 0.89)	0.8555 (0.82 - 0.89)	0.8422 (0.80 - 0.88)
cg08120831	12	122669186	LRRC43		0.009194	9.81519e-09		0.003462	0.791844		0.1546 (0.14 - 0.17)	0.1581 (0.14 - 0.18)	0.1638 (0.14 - 0.18)
cg05298628	12	123379569	VPS37B		0.004759	3.2951e-08		0.003753	0.256389		0.1207 (0.11 - 0.13)	0.1245 (0.11 - 0.13)	0.1255 (0.12 - 0.14)
cg20181887	12	123753272	CDK2AP1		0.012812	5.28735e-08		0.0065	0.508708		0.5274 (0.48 - 0.57)	0.5339 (0.50 - 0.57)	0.5402 (0.50 - 0.58)
cg04347477	12	125002007	NCOR2		0.040845	2.77795e-09		0.042493	0.435426		0.3905 (0.35 - 0.45)	0.4330 (0.37 - 0.48)	0.4314 (0.37 - 0.48)
cg04929759	12	133016214	xa		0.008782	7.70288e-09		0.004924	0.431011		0.1901 (0.15 - 0.22)	0.1950 (0.16 - 0.23)	0.1989 (0.16 - 0.24)
cg00893603	13	26587011	ATP8A2		-0.046285	7.1086e-11		-0.019091	0.0136282		0.7660 (0.69 - 0.83)	0.7469 (0.66 - 0.82)	0.7197 (0.61 - 0.79)
cg23681440	13	27498239	xa		-0.013088	1.11825e-08		-0.003813	0.01838		0.2499 (0.21 - 0.30)	0.2461 (0.21 - 0.29)	0.2368 (0.20 - 0.28)
cg26885400	13	27842278	xa		0.010494	6.33017e-09		0.002676	0.391415		0.1720 (0.15 - 0.20)	0.1746 (0.15 - 0.21)	0.1825 (0.16 - 0.22)
cg07756788	13	30532829	xa		-0.014679	1.01639e-08		0.000967	0.150932		0.8790 (0.85 - 0.91)	0.8800 (0.84 - 0.91)	0.8644 (0.83 - 0.89)
cg24366665	13	31371618	xa		-0.011532	5.87782e-11		-0.003509	0.176036		0.8862 (0.85 - 0.91)	0.8827 (0.85 - 0.91)	0.8747 (0.84 - 0.90)
cg12836863	13	32889023	BRCA2		0.012269	5.06065e-11		-0.000797	0.119197		0.1814 (0.16 - 0.20)	0.1806 (0.16 - 0.21)	0.1936 (0.17 - 0.22)
cg20749792	13	34185166	xa		-0.015992	5.62719e-10		-0.003543	0.113369		0.6971 (0.64 - 0.75)	0.6936 (0.64 - 0.75)	0.6811 (0.63 - 0.73)
cg06133910	13	34185230	xa		0.000393	9.46772e-09		0.000232	0.58083		0.7536 (0.72 - 0.79)	0.7538 (0.72 - 0.79)	0.7540 (0.72 - 0.78)
cg21565496	13	40762150	xa		-0.006848	2.27873e-10		0.001102	0.143414		0.8597 (0.83 - 0.89)	0.8608 (0.83 - 0.89)	0.8528 (0.82 - 0.87)
cg06329392	13	40762435	xa		-0.012696	5.58282e-12		-0.000842	0.0670352		0.8356 (0.80 - 0.87)	0.8348 (0.80 - 0.87)	0.8229 (0.79 - 0.85)
cg22488891	13	40762452	xa		-0.010269	8.12722e-09		-0.000713	0.101111		0.7825 (0.75 - 0.82)	0.7818 (0.75 - 0.82)	0.7723 (0.74 - 0.81)
cg06648759	13	40892751	xa		0.014814	7.95546e-09		-0.007213	0.146098		0.5338 (0.48 - 0.58)	0.5266 (0.48 - 0.57)	0.5486 (0.51 - 0.59)
cg11978634	13	43971194	ENOX1		0.027874	4.15381e-08		0.005214	0.0862465		0.8034 (0.75 - 0.85)	0.8087 (0.76 - 0.85)	0.8313 (0.78 - 0.87)
cg03646329	13	48987165	LPAR6/RB1		-0.039407	1.95852e-08		-0.007084	0.00309061		0.7780 (0.72 - 0.84)	0.7709 (0.70 - 0.84)	0.7386 (0.67 - 0.80)
cg02003272	13	50702719	xa		-0.008003	6.40653e-10		0.000682	0.392699		0.9056 (0.89 - 0.92)	0.9063 (0.89 - 0.92)	0.8976 (0.89 - 0.91)
cg00843117	13	50802085	xa		-0.003176	6.86342e-11		-0.000194	0.105715		0.9658 (0.96 - 0.97)	0.9656 (0.96 - 0.97)	0.9627 (0.95 - 0.97)
cg27467282	13	52116184	xa		0.017638	9.4927e-10		0.00339	0.0208229		0.8900 (0.86 - 0.91)	0.8933 (0.86 - 0.92)	0.9076 (0.89 - 0.92)
cg23126342	13	67801125	PCDH9		0.0911	7.16129e-14		0.055413	9.7433e-07		0.5136 (0.43 - 0.60)	0.5690 (0.48 - 0.65)	0.6047 (0.52 - 0.67)
cg25491122	13	67801551	PCDH9		0.02361	1.48727e-08		0.010999	0.00014814		0.9053 (0.86 - 0.93)	0.9163 (0.88 - 0.94)	0.9289 (0.90 - 0.95)
cg16969872	13	79968324	RBM26		-0.02566	3.92211e-11		-0.0037	0.0263094		0.7776 (0.74 - 0.82)	0.7739 (0.72 - 0.82)	0.7520 (0.68 - 0.79)
cg24714606	13	98019621	MBNL2		0.028165	7.82478e-09		0.002247	0.852681		0.3563 (0.32 - 0.41)	0.3585 (0.31 - 0.41)	0.3845 (0.34 - 0.44)
cg02030958	13	110386267	xa		0.028116	6.35833e-09		-0.002051	0.832821		0.7105 (0.68 - 0.75)	0.7085 (0.68 - 0.74)	0.7386 (0.70 - 0.78)
cg20124610	13	111357885	CARS2		-0.011635	2.18213e-12		0.002161	0.472128		0.2431 (0.22 - 0.27)	0.2453 (0.22 - 0.27)	0.2315 (0.21 - 0.26)
cg01229865	13	113528751	ATP11A		0.007249	5.20627e-08		0.00194	0.175424		0.1554 (0.13 - 0.18)	0.1573 (0.13 - 0.18)	0.1626 (0.14 - 0.19)
cg11668844	13	113655622	MCF2L		0.005556	6.03412e-09		0.004035	0.547422		0.1090 (0.10 - 0.12)	0.1130 (0.10 - 0.12)	0.1145 (0.10 - 0.13)
cg06885459	13	113689728	MCF2L		0.048836	2.09085e-11		0.012456	0.284728		0.3917 (0.34 - 0.44)	0.4042 (0.36 - 0.45)	0.4406 (0.39 - 0.50)
cg01435643	13	113689776	MCF2L		0.062326	9.5208e-12		0.016621	0.111502		0.4687 (0.40 - 0.52)	0.4853 (0.43 - 0.54)	0.5311 (0.47 - 0.58)
cg03641640	13	114776416	RASA3		-0.008438	3.88351e-08		-0.001412	0.280025		0.8788 (0.86 - 0.90)	0.8774 (0.86 - 0.90)	0.8704 (0.85 - 0.89)
cg17487894	13	114817820	RASA3		0.028007	4.71721e-10		0.004824	0.287421		0.4107 (0.36 - 0.45)	0.4155 (0.37 - 0.46)	0.4387 (0.40 - 0.48)
cg00609473	14	23351842	REM2		0.0021339	3.34627e-09		0.0005139	0.0845198		0.0798 (0.07 - 0.09)	0.0804 (0.07 - 0.09)	0.0820 (0.08 - 0.09)
cg24681208	14	23351876	REM2		0.0022928	2.87414e-08		0.0003947	0.0765683		0.0769 (0.07 - 0.08)	0.0773 (0.07 - 0.08)	0.0792 (0.07 - 0.09)
cg16473141	14	24641501	REC8		0.006446	2.28723e-09		0.006674	0.125997		0.1399 (0.13 - 0.15)	0.1466 (0.13 - 0.16)	0.1463 (0.13 - 0.16)
cg04545963	14	35872393	NFKBIA		-0.003795	3.04632e-09		0.00868	0.563563		0.4083 (0.37 - 0.45)	0.4170 (0.38 - 0.46)	0.4046 (0.36 - 0.44)
cg01860774	14	64969374	ZBTB25		-0.015017	1.55729e-09		0.00973	0.704267		0.6009 (0.52 - 0.69)	0.6106 (0.53 - 0.69)	0.5859 (0.50 - 0.67)
cg22930549	14	68779833	RAD51L1		-0.013431	4.57194e-08		0.00216	0.605929		0.8705 (0.84 - 0.90)	0.8727 (0.84 - 0.90)	0.8571 (0.82 - 0.89)
cg08280368	14	71110536	TTC9		-0.033356	1.36095e-09		-0.007217	0.22317		0.8259 (0.75 - 0.87)	0.8187 (0.74 - 0.87)	0.7926 (0.70 - 0.85)
cg01731783	14	74211788	C14orf43		-0.020523	3.47633e-11		-0.003013	0.549597		0.6572 (0.63 - 0.69)	0.6541 (0.62 - 0.69)	0.6366 (0.60 - 0.67)
cg22851561	14	74214183	C14orf43		-0.060595	5.46569e-21		-0.004882	0.392033		0.4718 (0.41 - 0.52)	0.4670 (0.41 - 0.52)	0.4112 (0.36 - 0.48)
cg24996979	14	74223355	C14orf43		-0.0055845	6.8366e-25		-0.0004702	0.00434034		0.0802 (0.07 - 0.09)	0.0797 (0.07 - 0.09)	0.0746 (0.07 - 0.08)
cg10919522	14	74227441	C14orf43		-0.008884	6.20382e-17		0.00185	0.464624		0.1323 (0.12 - 0.15)	0.1341 (0.12 - 0.15)	0.1234 (0.11 - 0.14)
cg03519879	14	74227499	C14orf43		-0.018435	2.61225e-11		-0.00357	0.814763		0.5000 (0.46 - 0.53)	0.4964 (0.47 - 0.53)	0.4816 (0.45 - 0.51)
cg13976502	14	74227875	C14orf43		-0.010101	4.67284e-16		0.003125	0.13307		0.2701 (0.25 - 0.29)	0.2733 (0.25 - 0.30)	0.2600 (0.24 - 0.28)
cg26217402	14	74238381	C14orf43		-0.007628	4.35774e-10		-0.00049	0.19828		0.6547 (0.62 - 0.69)	0.6543 (0.62 - 0.69)	0.6471 (0.61 - 0.68)
cg13038618	14	77467391	xa		-0.044855	1.85746e-10		-0.003586	0.0142847		0.4082 (0.35 - 0.46)	0.4046 (0.34 - 0.46)	0.3633 (0.29 - 0.42)
cg05875421	14	91709951	GPR68		-0.0052389	2.1455e-14		0.0013184	0.614896		0.0755 (0.07 - 0.08)	0.0768 (0.07 - 0.08)	0.0703 (0.06 - 0.08)
cg10814005	14	91711041	GPR68		-0.004914	2.21082e-12		-0.0021562	0.00012479		0.0556 (0.05 - 0.06)	0.0534 (0.05 - 0.06)	0.0507 (0.05 - 0.06)
cg20303561	14	91881497	CCDC88C		-0.058095	1.40767e-10		-0.019181	0.0825923		0.5709 (0.51 - 0.64)	0.5517 (0.49 - 0.62)	0.5128 (0.46 - 0.58)
cg02268192	14	92981666	RIN3		0.006703	9.32842e-08		0.003632	0.157029		0.1496 (0.13 - 0.17)	0.1532 (0.13 - 0.18)	0.1563 (0.14 - 0.18)
cg01288337	14	92991035	RIN3		0.008757	2.28333e-09		0.000259	0.646959		0.1657 (0.14 - 0.19)	0.1660 (0.14 - 0.19)	0.1745 (0.15 - 0.20)
cg05284742	14	93552128	ITPK1		-0.037647	3.56595e-09		-0.00814	0.0426789		0.7424 (0.71 - 0.78)	0.7343 (0.69 - 0.77)	0.7048 (0.66 - 0.74)
cg01956154	14	94423399	ASB2		-0.001058	4.88449e-09		0.001317	0.91519		0.1100 (0.10 - 0.13)	0.1113 (0.10 - 0.12)	0.1089 (0.10 - 0.12)
cg07015803	14	99655593	BCL11B		-0.00285	1.19733e-09		0.003195	0.375344		0.8032 (0.77 - 0.84)	0.8064 (0.77 - 0.85)	0.8004 (0.76 - 0.83)
cg19682870	14	99715826	BCL11B		-0.013593	4.27107e-08		0.001887	0.667573		0.8036 (0.75 - 0.85)	0.8055 (0.75 - 0.86)	0.7900 (0.75 - 0.84)
cg06819357	14	102928437	TECPR2		0.056982	4.81371e-11		0.005538	0.687965		0.6637 (0.62 - 0.72)	0.6693 (0.63 - 0.72)	0.7207 (0.67 - 0.77)
cg27170268	14	104171695	XRCC3		0.00782	1.71997e-08		0.000972	0.434635		0.4133 (0.36 - 0.46)	0.4143 (0.36 - 0.47)	0.4211 (0.37 - 0.48)
cg26242531	14	104190678	ZFYVE21		0.040245	1.37234e-15		0.007162	0.0970085		0.2288 (0.19 - 0.27)	0.2359 (0.20 - 0.28)	0.2690 (0.24 - 0.31)
cg03509898	14	104190750	ZFYVE21		0.014567	1.8257e-08		0.001585	0.307793		0.9126 (0.89 - 0.93)	0.9142 (0.89 - 0.94)	0.9272 (0.91 - 0.95)
cg14977938	14	104190829	ZFYVE21		0.04599	3.21089e-19		0.013026	0.00321381		0.6633 (0.62 - 0.70)	0.6763 (0.64 - 0.71)	0.7093 (0.68 - 0.74)
cg15963913	14	104196003	ZFYVE21		0.027153	1.76546e-08		0.002972	0.36474		0.8213 (0.77 - 0.86)	0.8243 (0.77 - 0.87)	0.8484 (0.81 - 0.88)
cg19838043	14	104196038	ZFYVE21		0.048474	1.82023e-14		0.004386	0.0302851		0.6186 (0.57 - 0.67)	0.6230 (0.57 - 0.68)	0.6671 (0.61 - 0.72)
cg08200043	14	104856500	xa		-0.010275	3.29255e-08		0.000561	0.764277		0.9253 (0.90 - 0.94)	0.9259 (0.90 - 0.95)	0.9150 (0.89 - 0.94)
cg13578465	14	105167457	INF2		0.019909	7.84027e-09		0.004575	0.0134327		0.7629 (0.73 - 0.80)	0.7675 (0.73 - 0.81)	0.7828 (0.75 - 0.82)
cg11730703	14	105167607	INF2		0.020642	2.03804e-10		0.003047	0.0432907		0.7804 (0.75 - 0.81)	0.7834 (0.75 - 0.81)	0.8010 (0.77 - 0.83)
cg14359680	14	105532208	GPR132		-0.00205	4.98468e-08		0.001065	0.802602		0.1021 (0.09 - 0.11)	0.1031 (0.09 - 0.12)	0.1000 (0.09 - 0.11)
cg00808648	14	105779910	PACS2		0.002993	8.74062e-09		0.002065	0.318343		0.1267 (0.11 - 0.14)	0.1288 (0.12 - 0.14)	0.1297 (0.12 - 0.15)
cg01208318	14	106329652	xa		-0.077353	2.53588e-12		-0.002827	0.0768189		0.2836 (0.20 - 0.37)	0.2808 (0.20 - 0.39)	0.2063 (0.16 - 0.28)
cg16558846	14	106373308	xa		-0.04946	1.6326e-08		0.003563	0.308531		0.5912 (0.52 - 0.67)	0.5948 (0.51 - 0.67)	0.5417 (0.45 - 0.63)
cg04189320	15	31691214	xa		-0.013376	1.67954e-12		-0.003269	0.14036		0.8402 (0.80 - 0.87)	0.8370 (0.80 - 0.87)	0.8268 (0.78 - 0.86)
cg09735851	15	40615289	xa		-0.000636	6.61158e-08		0.006168	0.398216		0.1971 (0.19 - 0.21)	0.2032 (0.19 - 0.21)	0.1964 (0.18 - 0.21)
cg17750114	15	42193477	EHD4		0.007276	3.3955e-09		0.005139	0.0244579		0.1274 (0.12 - 0.14)	0.1325 (0.12 - 0.15)	0.1347 (0.12 - 0.15)
cg22107533	15	45028083	TRIM69		-0.02526	2.94651e-12		-0.003344	0.302655		0.4010 (0.35 - 0.45)	0.3977 (0.35 - 0.44)	0.3758 (0.32 - 0.43)
cg05439368	15	45028098	TRIM69		-0.019282	7.38606e-11		-0.002884	0.565824		0.5289 (0.48 - 0.57)	0.5260 (0.48 - 0.57)	0.5096 (0.45 - 0.56)
cg15022400	15	45028161	TRIM69		-0.0073282	3.35809e-13		-0.0009334	0.124154		0.0804 (0.07 - 0.09)	0.0795 (0.07 - 0.09)	0.0731 (0.06 - 0.08)
cg10439456	15	45028270	TRIM69		-0.030427	6.85908e-09		-0.004765	0.128353		0.3368 (0.26 - 0.42)	0.3320 (0.26 - 0.41)	0.3064 (0.23 - 0.37)
cg01138448	15	45028595	TRIM69		-0.039525	2.73881e-11		-0.003288	0.593454		0.6841 (0.63 - 0.73)	0.6808 (0.62 - 0.73)	0.6446 (0.58 - 0.71)
cg24507955	15	49339070	SECISBP2L		-0.015421	4.2678e-08		9e-05	0.152109		0.2599 (0.23 - 0.29)	0.2600 (0.23 - 0.29)	0.2445 (0.22 - 0.28)
cg10858677	15	49356663	xa		-0.037665	4.30338e-09		-0.014185	0.0225336		0.4714 (0.41 - 0.52)	0.4572 (0.39 - 0.52)	0.4337 (0.37 - 0.49)
cg27332104	15	52386161	xa		0.03116	6.04578e-09		-0.000527	0.00496895		0.5481 (0.49 - 0.60)	0.5476 (0.49 - 0.60)	0.5793 (0.53 - 0.63)
cg24687805	15	55513621	RAB27A		0.0040287	6.05501e-09		0.0020532	0.0640742		0.0484 (0.04 - 0.06)	0.0505 (0.04 - 0.06)	0.0524 (0.04 - 0.06)
cg21756476	15	61182765	RORA		0.059449	2.73807e-11		0.013918	0.0229006		0.5055 (0.45 - 0.56)	0.5194 (0.46 - 0.57)	0.5649 (0.50 - 0.61)
cg10403394	15	63349192	TPM1		0.050697	7.00185e-12		0.016282	0.0262412		0.1560 (0.12 - 0.23)	0.1722 (0.13 - 0.25)	0.2067 (0.15 - 0.33)
cg08783514	15	63772233	xa		-0.02485	5.88267e-08		0.000144	0.0286592		0.7054 (0.66 - 0.75)	0.7055 (0.65 - 0.75)	0.6805 (0.63 - 0.73)
cg14004161	15	64442561	SNX22		0.014536	7.91502e-08		0.011507	0.47472		0.3639 (0.34 - 0.40)	0.3755 (0.34 - 0.40)	0.3785 (0.35 - 0.41)
cg07196571	15	64442578	SNX22		0.010112	8.5027e-09		0.009213	0.255791		0.4533 (0.43 - 0.47)	0.4625 (0.44 - 0.48)	0.4634 (0.44 - 0.49)
cg18926409	15	65174571	xa		0.0055484	2.0985e-09		0.0014375	0.12897		0.0764 (0.07 - 0.09)	0.0778 (0.07 - 0.09)	0.0819 (0.07 - 0.09)
cg19459791	15	65363022	xa		0.026732	3.66955e-11		0.000296	0.0173654		0.7968 (0.75 - 0.84)	0.7971 (0.75 - 0.84)	0.8236 (0.78 - 0.86)
cg03489965	15	65368982	LOC390594		0.026597	9.51663e-15		0.008888	0.000254264		0.2217 (0.19 - 0.25)	0.2306 (0.20 - 0.27)	0.2483 (0.22 - 0.30)
cg10619342	15	65369005	LOC390594		0.041054	2.04428e-15		0.009063	0.0013858		0.2781 (0.24 - 0.33)	0.2872 (0.24 - 0.34)	0.3191 (0.27 - 0.39)
cg27514333	15	66996626	SMAD6		-0.004097	1.65081e-10		-0.000357	0.0141579		0.1252 (0.11 - 0.14)	0.1249 (0.11 - 0.14)	0.1212 (0.11 - 0.13)
cg21963854	15	69366348	MIR548H4		0.0063	2.17286e-08		0.004052	0.501137		0.1084 (0.10 - 0.12)	0.1124 (0.10 - 0.12)	0.1147 (0.10 - 0.13)
cg26971042	15	70387217	TLE3		-0.0052519	5.34382e-09		0.0009907	0.281052		0.0855 (0.08 - 0.09)	0.0865 (0.08 - 0.09)	0.0803 (0.07 - 0.09)
cg15903956	15	74676231	xa		-0.016633	9.48553e-08		0.003128	0.717022		0.6405 (0.59 - 0.69)	0.6437 (0.59 - 0.69)	0.6239 (0.58 - 0.67)
cg18335991	15	74724562	SEMA7A		-0.039404	4.90348e-13		-0.013317	0.349109		0.6581 (0.60 - 0.71)	0.6448 (0.60 - 0.70)	0.6187 (0.55 - 0.67)
cg00310412	15	74724918	SEMA7A		-0.019653	2.33728e-13		-0.006014	0.350667		0.2994 (0.27 - 0.32)	0.2934 (0.27 - 0.32)	0.2797 (0.25 - 0.31)
cg11152412	15	74927688	EDC3		-0.0030474	1.36939e-11		-0.0009746	0.0156954		0.0522 (0.05 - 0.06)	0.0513 (0.05 - 0.06)	0.0492 (0.04 - 0.05)
cg12101586	15	75019203	CYP1A1		-0.033139	5.45599e-08		-0.02306	7.90011e-08		0.4771 (0.42 - 0.53)	0.4540 (0.40 - 0.51)	0.4439 (0.40 - 0.50)
cg19696491	15	78857124	CHRNA5		0.024492	5.60037e-09		0.004312	0.787146		0.2234 (0.19 - 0.26)	0.2277 (0.20 - 0.26)	0.2479 (0.21 - 0.29)
cg23161492	15	90357202	ANPEP		-0.015956	1.1243e-24		-0.003749	1.58447e-05		0.1212 (0.11 - 0.13)	0.1175 (0.11 - 0.13)	0.1053 (0.10 - 0.12)
cg15188623	15	90608429	ZNF710		0.007033	1.92375e-08		0.003201	0.402648		0.1408 (0.13 - 0.16)	0.1440 (0.13 - 0.16)	0.1479 (0.13 - 0.16)
cg05194346	15	101305443	xa		0.099753	3.36364e-22		0.016462	0.0673216		0.3928 (0.32 - 0.48)	0.4093 (0.34 - 0.50)	0.4926 (0.41 - 0.57)
cg20357538	15	101777761	CHSY1		0.024381	3.71149e-10		0.007085	0.257665		0.2775 (0.23 - 0.32)	0.2846 (0.24 - 0.33)	0.3019 (0.25 - 0.35)
cg09465703	16	733842	JMJD8		-0.010602	4.50837e-09		0.017776	0.0337416		0.2240 (0.18 - 0.28)	0.2417 (0.19 - 0.31)	0.2134 (0.17 - 0.27)
cg10244976	16	1014818	LMF1		-0.008649	5.87108e-09		0.003556	0.644682		0.8544 (0.82 - 0.88)	0.8580 (0.83 - 0.88)	0.8458 (0.81 - 0.87)
cg08438529	16	1052939	xa		-0.002882	1.46643e-08		0.001783	0.92919		0.6303 (0.60 - 0.66)	0.6321 (0.61 - 0.66)	0.6274 (0.59 - 0.65)
cg19030554	16	1822289	NME3/MRPS34		-0.004514	8.12813e-09		0.003253	0.180294		0.1098 (0.10 - 0.12)	0.1131 (0.10 - 0.13)	0.1053 (0.09 - 0.12)
cg01207684	16	4103167	ADCY9		-0.018306	6.28585e-10		-0.008073	1.58516e-05		0.7670 (0.73 - 0.80)	0.7590 (0.73 - 0.79)	0.7487 (0.70 - 0.78)
cg12486287	16	4421643	VASN/CORO7		0.011268	6.3756e-08		0.011834	0.0396388		0.1496 (0.14 - 0.16)	0.1615 (0.15 - 0.17)	0.1609 (0.15 - 0.17)
cg26504467	16	11318653	xa		-0.011265	9.98129e-08		0.000342	0.725155		0.8152 (0.78 - 0.85)	0.8155 (0.78 - 0.85)	0.8039 (0.76 - 0.84)
cg26988253	16	29001682	LAT		-0.008508	7.74815e-09		-0.001914	0.676082		0.8555 (0.82 - 0.89)	0.8536 (0.82 - 0.89)	0.8470 (0.81 - 0.88)
cg06177555	16	29678624	SPN		0.034613	8.42965e-12		0.002688	0.12727		0.2508 (0.21 - 0.31)	0.2535 (0.20 - 0.31)	0.2854 (0.23 - 0.35)
cg27583010	16	30198505	CORO1A/LOC606724		-0.002713	3.88964e-08		-0.000905	0.607093		0.5939 (0.56 - 0.62)	0.5930 (0.56 - 0.63)	0.5911 (0.55 - 0.62)
cg07635132	16	30441833	DCTPP1		-0.015088	1.42487e-08		-0.001219	0.28581		0.6054 (0.58 - 0.64)	0.6041 (0.57 - 0.64)	0.5903 (0.57 - 0.62)
cg09099830	16	30485485	ITGAL		-0.017213	1.54635e-24		0.005621	0.0439483		0.5947 (0.57 - 0.62)	0.6003 (0.57 - 0.63)	0.5775 (0.55 - 0.60)
cg16391678	16	30485597	ITGAL		-0.006421	1.03718e-14		-0.000125	0.184518		0.6997 (0.67 - 0.73)	0.6996 (0.67 - 0.73)	0.6933 (0.66 - 0.72)
cg04716530	16	30485684	ITGAL		-0.009862	1.69017e-14		-0.002515	0.329377		0.8148 (0.78 - 0.85)	0.8123 (0.78 - 0.84)	0.8050 (0.76 - 0.84)
cg16519923	16	30485810	ITGAL		-0.030897	2.4582e-16		-0.005808	0.359364		0.8142 (0.76 - 0.86)	0.8084 (0.76 - 0.85)	0.7833 (0.73 - 0.83)
cg06235438	16	30485966	ITGAL		-0.019899	2.00117e-16		-0.002913	0.0212121		0.8895 (0.85 - 0.92)	0.8866 (0.84 - 0.91)	0.8696 (0.83 - 0.91)
cg06972908	16	30488321	ITGAL		-0.020568	1.31625e-10		-0.011606	0.00251184		0.7788 (0.74 - 0.82)	0.7672 (0.73 - 0.81)	0.7582 (0.72 - 0.79)
cg04232972	16	30671644	xa		-0.004119	9.70571e-12		7e-06	0.0080543		0.0970 (0.09 - 0.11)	0.0970 (0.09 - 0.11)	0.0928 (0.08 - 0.10)
cg07069636	16	30671749	xa		-0.013279	1.35644e-15		0.004186	0.123202		0.3380 (0.31 - 0.37)	0.3422 (0.31 - 0.37)	0.3247 (0.29 - 0.36)
cg01305745	16	31106788	VKORC1		0.011685	1.19677e-08		0.000333	0.0455043		0.7496 (0.73 - 0.77)	0.7499 (0.73 - 0.77)	0.7612 (0.74 - 0.78)
cg15337006	16	31271009	ITGAM		0.009622	1.80539e-09		0.00188	0.432544		0.1441 (0.13 - 0.16)	0.1460 (0.13 - 0.17)	0.1538 (0.13 - 0.17)
cg00833777	16	31271642	ITGAM		0.0029631	1.69083e-08		0.001397	0.339756		0.0695 (0.06 - 0.08)	0.0709 (0.06 - 0.08)	0.0725 (0.07 - 0.08)
cg08944236	16	53242355	CHD9		0.006506	2.45646e-09		0.002004	0.833157		0.1234 (0.11 - 0.14)	0.1254 (0.11 - 0.14)	0.1299 (0.11 - 0.15)
cg16547186	16	57512988	DOK4		0.004225	6.16885e-08		0.00178	0.122255		0.1099 (0.09 - 0.12)	0.1117 (0.10 - 0.13)	0.1141 (0.10 - 0.13)
cg00407537	16	57576394	GPR114		0.0042985	8.85625e-11		0.0014027	0.194087		0.0740 (0.07 - 0.08)	0.0754 (0.07 - 0.09)	0.0783 (0.07 - 0.09)
cg07877900	16	57576862	GPR114		0.01035	5.09138e-08		0.007988	0.597577		0.1984 (0.17 - 0.23)	0.2064 (0.18 - 0.24)	0.2087 (0.18 - 0.24)
cg03155159	16	59627519	xa		-0.011892	9.31317e-08		0.003017	0.286424		0.3190 (0.24 - 0.39)	0.3220 (0.25 - 0.39)	0.3071 (0.23 - 0.36)
cg13500388	16	67062135	CBFB		-0.024252	1.13615e-10		-0.000173	0.0360202		0.2865 (0.26 - 0.33)	0.2863 (0.26 - 0.32)	0.2622 (0.23 - 0.29)
cg00496272	16	67877232	CENPT/THAP11		-0.0026555	2.09916e-09		0.0014165	0.046337		0.0923 (0.08 - 0.10)	0.0937 (0.08 - 0.10)	0.0896 (0.08 - 0.10)
cg05969150	16	72882495	ZFHX3		0.025987	6.33233e-09		0.003548	0.307161		0.2702 (0.24 - 0.30)	0.2738 (0.25 - 0.31)	0.2962 (0.26 - 0.32)
cg27262054	16	73067525	ZFHX3		-0.017698	6.06897e-09		-0.00155	0.162447		0.7544 (0.73 - 0.78)	0.7529 (0.73 - 0.78)	0.7367 (0.71 - 0.76)
cg09985344	16	84648441	COTL1		-0.013013	3.0476e-10		-0.001915	0.102174		0.6888 (0.65 - 0.73)	0.6869 (0.64 - 0.73)	0.6758 (0.62 - 0.72)
cg09938443	16	85019868	ZDHHC7		-0.014158	1.89407e-08		-0.003425	0.327602		0.8895 (0.86 - 0.92)	0.8860 (0.86 - 0.91)	0.8753 (0.84 - 0.90)
cg02328930	16	85591871	xa		0.0041332	8.24384e-09		0.001496	0.610312		0.0818 (0.07 - 0.09)	0.0833 (0.08 - 0.09)	0.0859 (0.08 - 0.09)
cg03848483	16	85969392	xa		0.008967	5.75075e-09		0.004737	0.483236		0.2102 (0.18 - 0.23)	0.2150 (0.18 - 0.24)	0.2192 (0.19 - 0.25)
cg16497398	16	87470083	ZCCHC14		-0.014518	3.76232e-10		-0.004388	0.116835		0.7286 (0.70 - 0.75)	0.7242 (0.69 - 0.75)	0.7141 (0.68 - 0.74)
cg09636313	16	89070025	xa		0.028579	5.8974e-08		0.012008	0.033125		0.3091 (0.27 - 0.36)	0.3211 (0.28 - 0.37)	0.3377 (0.30 - 0.40)
cg27150870	16	89390609	ANKRD11		-0.011568	5.04694e-12		-0.000477	0.0605072		0.8970 (0.87 - 0.92)	0.8965 (0.87 - 0.92)	0.8854 (0.86 - 0.91)
cg00759807	16	89390789	ANKRD11		-0.003062	8.29073e-09		0.003033	0.695081		0.7729 (0.74 - 0.80)	0.7759 (0.74 - 0.80)	0.7698 (0.74 - 0.80)
cg05978306	17	1373774	MYO1C		0.011652	5.93325e-08		0.010791	0.119148		0.4806 (0.46 - 0.50)	0.4914 (0.47 - 0.51)	0.4923 (0.47 - 0.52)
cg20426671	17	1466709	PITPNA		0.02365	1.27944e-11		0.00158	0.662716		0.6473 (0.62 - 0.68)	0.6489 (0.62 - 0.68)	0.6710 (0.64 - 0.70)
cg12814335	17	1466713	PITPNA		0.029568	9.35664e-13		0.005497	0.140351		0.6350 (0.59 - 0.68)	0.6404 (0.60 - 0.68)	0.6645 (0.62 - 0.72)
cg11719157	17	1466715	PITPNA		0.032136	9.42007e-12		-0.0006	0.670022		0.6272 (0.58 - 0.67)	0.6266 (0.58 - 0.67)	0.6593 (0.62 - 0.71)
cg25212453	17	1509953	SLC43A2		-0.008084	2.66435e-10		0.001541	0.0903667		0.9339 (0.92 - 0.94)	0.9354 (0.93 - 0.95)	0.9258 (0.91 - 0.94)
cg21949830	17	1510041	SLC43A2		-0.006663	1.13456e-08		0.003954	0.0672855		0.8819 (0.86 - 0.90)	0.8859 (0.87 - 0.90)	0.8753 (0.85 - 0.89)
cg00911794	17	1962132	HIC1		0.046004	6.83966e-10		0.039	0.422028		0.2870 (0.25 - 0.35)	0.3260 (0.26 - 0.39)	0.3330 (0.27 - 0.40)
cg23621097	17	1962236	HIC1		0.034679	4.2299e-08		0.028567	0.3395		0.2768 (0.23 - 0.33)	0.3053 (0.25 - 0.37)	0.3115 (0.25 - 0.38)
cg12077963	17	4079306	ANKFY1		-0.010671	3.42599e-09		-0.004685	0.06516		0.7765 (0.74 - 0.81)	0.7718 (0.73 - 0.81)	0.7658 (0.73 - 0.80)
cg07697428	17	4079341	ANKFY1		-0.004308	1.36403e-11		8.4e-05	0.373428		0.7243 (0.70 - 0.76)	0.7244 (0.70 - 0.75)	0.7200 (0.69 - 0.75)
cg04970434	17	4838096	GP1BA		0.031048	1.28098e-09		0.003305	0.656564		0.6665 (0.62 - 0.72)	0.6698 (0.62 - 0.72)	0.6976 (0.66 - 0.75)
cg14897188	17	6917185	RNASEK/C17orf49		-0.020761	2.1898e-08		0.005254	0.420496		0.5010 (0.44 - 0.56)	0.5063 (0.45 - 0.56)	0.4803 (0.43 - 0.53)
cg26946288	17	7296794	PLSCR3		-0.039551	3.481e-09		-0.012466	0.304948		0.7887 (0.67 - 0.88)	0.7762 (0.66 - 0.88)	0.7491 (0.63 - 0.85)
cg15227911	17	7792059	CHD3		-0.002169	1.51391e-08		0.003344	0.321526		0.3530 (0.31 - 0.40)	0.3563 (0.30 - 0.41)	0.3508 (0.30 - 0.38)
cg04674060	17	7792063	CHD3		-0.017976	2.4415e-08		-0.000467	0.261748		0.5183 (0.46 - 0.57)	0.5178 (0.45 - 0.57)	0.5003 (0.43 - 0.55)
cg25921609	17	8379225	MYH10		0.019688	6.0179e-11		0.008045	0.142252		0.6682 (0.63 - 0.70)	0.6762 (0.64 - 0.71)	0.6879 (0.65 - 0.72)
cg05460226	17	8804279	PIK3R5		-0.039367	2.4073e-11		-0.008069	0.00348319		0.2394 (0.20 - 0.29)	0.2313 (0.20 - 0.28)	0.2000 (0.17 - 0.25)
cg11122944	17	9924800	GAS7		0.004879	4.62147e-08		-5.8e-05	0.291197		0.1275 (0.11 - 0.14)	0.1274 (0.11 - 0.14)	0.1324 (0.11 - 0.15)
cg07435331	17	21178476	xa		0.011321	4.9669e-09		0.002518	0.263687		0.1847 (0.17 - 0.20)	0.1873 (0.17 - 0.21)	0.1961 (0.18 - 0.22)
cg04862556	17	33775933	SLFN13		0.007006	1.4865e-09		0.004455	0.329578		0.1941 (0.18 - 0.21)	0.1986 (0.18 - 0.22)	0.2011 (0.18 - 0.22)
cg13443575	17	33775961	SLFN13		0.014292	5.15511e-08		0.010878	0.706338		0.4563 (0.43 - 0.48)	0.4672 (0.44 - 0.49)	0.4706 (0.44 - 0.50)
cg10295552	17	35464574	ACACA		0.020013	1.04048e-08		0.000434	0.031655		0.6115 (0.56 - 0.67)	0.6119 (0.56 - 0.67)	0.6315 (0.58 - 0.69)
cg00808555	17	37323734	ARL5C		0.007683	1.00814e-08		0.006531	0.075918		0.1452 (0.13 - 0.16)	0.1517 (0.14 - 0.16)	0.1529 (0.14 - 0.17)
cg09858022	17	38465333	RARA		0.012032	5.46307e-08		0.003564	0.917322		0.3923 (0.36 - 0.42)	0.3959 (0.37 - 0.42)	0.4043 (0.38 - 0.43)
cg26654286	17	38465510	RARA		0.0021512	6.96888e-09		-0.0005905	0.948829		0.0495 (0.04 - 0.06)	0.0489 (0.04 - 0.06)	0.0517 (0.04 - 0.06)
cg19572487	17	38476024	RARA		-0.100183	9.37079e-40		-0.020418	2.64497e-07		0.4477 (0.40 - 0.51)	0.4273 (0.36 - 0.49)	0.3475 (0.30 - 0.43)
cg26878655	17	38481877	RARA		-0.018207	2.00839e-13		0.00154	0.187419		0.7795 (0.75 - 0.81)	0.7810 (0.74 - 0.81)	0.7613 (0.72 - 0.80)
cg27453606	17	38498098	RARA		0.001186	1.50212e-09		0.0002436	0.252786		0.0233 (0.02 - 0.03)	0.0236 (0.02 - 0.03)	0.0245 (0.02 - 0.03)
cg16276850	17	38498914	RARA		0.009842	6.50065e-09		0.008071	0.696399		0.1854 (0.17 - 0.20)	0.1934 (0.18 - 0.21)	0.1952 (0.18 - 0.21)
cg05824218	17	38499096	RARA		0.028336	2.99447e-15		0.003134	0.0884197		0.4097 (0.37 - 0.44)	0.4128 (0.38 - 0.45)	0.4380 (0.40 - 0.47)
cg04956244	17	38511592	RARA		0.024992	3.43666e-10		0.005045	0.0157769		0.5979 (0.57 - 0.63)	0.6030 (0.57 - 0.63)	0.6229 (0.59 - 0.65)
cg16255816	17	39889811	HAP1		-0.005727	9.19139e-11		-0.000688	0.014241		0.1406 (0.13 - 0.15)	0.1399 (0.13 - 0.15)	0.1348 (0.12 - 0.14)
cg03373393	17	39890193	HAP1		-0.0034346	1.38142e-11		-0.0002212	0.0056998		0.0849 (0.08 - 0.09)	0.0846 (0.08 - 0.09)	0.0814 (0.07 - 0.09)
cg08783253	17	40996565	AOC2		0.019242	9.7918e-11		0.00318	0.371168		0.3062 (0.26 - 0.37)	0.3094 (0.26 - 0.37)	0.3254 (0.27 - 0.39)
cg04951104	17	41739195	MEOX1		-0.014494	1.02698e-08		0.00357	0.737925		0.8209 (0.78 - 0.86)	0.8245 (0.79 - 0.86)	0.8064 (0.76 - 0.84)
cg23766254	17	42431859	FAM171A2		-0.010777	2.51268e-08		0.014205	0.192379		0.5015 (0.46 - 0.54)	0.5157 (0.47 - 0.55)	0.4907 (0.43 - 0.53)
cg22078805	17	42432046	FAM171A2		-0.019363	5.72886e-08		0.005246	0.112991		0.5353 (0.49 - 0.57)	0.5405 (0.50 - 0.58)	0.5159 (0.46 - 0.55)
cg25809905	17	42467728	ITGA2B		0.065291	2.74143e-12		0.010072	0.00534752		0.5129 (0.44 - 0.58)	0.5230 (0.46 - 0.59)	0.5782 (0.52 - 0.64)
cg06649191	17	42908211	GJC1		0.0017088	6.76302e-08		-4.02e-05	0.307506		0.0658 (0.06 - 0.07)	0.0657 (0.06 - 0.07)	0.0675 (0.06 - 0.08)
cg16792613	17	43324609	LOC100133991/FMNL1		0.00031	4.17968e-09		0.001355	0.0545242		0.1362 (0.13 - 0.15)	0.1376 (0.13 - 0.15)	0.1365 (0.13 - 0.14)
cg20864568	17	43391599	MAP3K14		-0.001863	3.78472e-08		-0.00011	0.614197		0.1056 (0.09 - 0.12)	0.1055 (0.10 - 0.12)	0.1037 (0.09 - 0.11)
cg19325791	17	46560683	xa		0.041639	5.15349e-08		0.007767	0.393477		0.5504 (0.49 - 0.61)	0.5582 (0.51 - 0.62)	0.5921 (0.53 - 0.65)
cg21280392	17	47304116	PHOSPHO1		0.023682	1.5604e-08		0.006681	0.0566329		0.2667 (0.24 - 0.29)	0.2733 (0.25 - 0.30)	0.2903 (0.27 - 0.32)
cg26664457	17	47394423	ZNF652		0.006037	5.88145e-09		0.000632	0.510242		0.1628 (0.14 - 0.19)	0.1635 (0.13 - 0.20)	0.1689 (0.14 - 0.20)
cg21483922	17	48205411	SAMD14		0.0060388	1.66502e-10		0.001574	0.609207		0.0822 (0.07 - 0.09)	0.0838 (0.08 - 0.09)	0.0882 (0.08 - 0.10)
cg07465627	17	53167407	STXBP4		-0.013756	3.66811e-12		0.001138	0.690476		0.1802 (0.16 - 0.21)	0.1814 (0.16 - 0.21)	0.1665 (0.15 - 0.19)
cg25537245	17	56413890	xa		-0.0025891	1.22532e-08		-0.0013918	0.113084		0.0576 (0.05 - 0.06)	0.0562 (0.05 - 0.06)	0.0551 (0.05 - 0.06)
cg10588135	17	59329903	BCAS3		0.004519	2.43465e-09		-2.3e-05	0.959239		0.1165 (0.10 - 0.13)	0.1165 (0.10 - 0.13)	0.1210 (0.11 - 0.14)
cg04543901	17	63519783	xa		-0.030309	3.17981e-11		-0.013093	0.0283125		0.4495 (0.35 - 0.52)	0.4364 (0.35 - 0.52)	0.4191 (0.32 - 0.50)
cg25909396	17	64300729	PRKCA		-0.012379	2.24698e-08		-0.002261	0.138847		0.8959 (0.87 - 0.92)	0.8936 (0.86 - 0.92)	0.8835 (0.85 - 0.91)
cg02186444	17	73120977	ARMC7		0.0382	4.67224e-16		0.003872	0.0133223		0.5410 (0.50 - 0.58)	0.5449 (0.51 - 0.58)	0.5792 (0.53 - 0.61)
cg20338276	17	73246585	GGA3		-0.012223	1.14882e-10		-0.000481	0.729262		0.8192 (0.79 - 0.84)	0.8187 (0.79 - 0.85)	0.8070 (0.77 - 0.84)
cg23599820	17	73456199	KIAA0195		0.007416	6.82005e-08		-0.00226	0.821752		0.1727 (0.15 - 0.20)	0.1705 (0.15 - 0.20)	0.1802 (0.15 - 0.21)
cg07251887	17	73641809	LOC100130933/RECQL5		-0.051337	5.60731e-09		-0.021962	0.000398132		0.3329 (0.29 - 0.38)	0.3110 (0.26 - 0.36)	0.2816 (0.24 - 0.32)
cg19468528	17	73642404	LOC100130933		0.005877	3.6735e-09		0.002288	0.486712		0.1123 (0.10 - 0.13)	0.1146 (0.10 - 0.13)	0.1181 (0.11 - 0.13)
cg00871371	17	75371476	SEPT9		-0.006263	3.3613e-08		0.005826	0.985457		0.2695 (0.24 - 0.30)	0.2754 (0.24 - 0.31)	0.2633 (0.23 - 0.29)
cg07324245	17	75445905	SEPT9		-0.019648	5.19128e-08		0.000571	0.0726081		0.5573 (0.50 - 0.62)	0.5579 (0.49 - 0.62)	0.5377 (0.48 - 0.59)
cg00324097	17	75446549	SEPT9		-0.007092	3.04716e-10		-0.000925	0.17155		0.2406 (0.22 - 0.26)	0.2397 (0.22 - 0.26)	0.2335 (0.21 - 0.26)
cg19654743	17	75446592	SEPT9		-0.009734	6.8609e-08		0.002973	0.539699		0.4705 (0.41 - 0.54)	0.4734 (0.42 - 0.53)	0.4607 (0.40 - 0.51)
cg06513247	17	75446661	SEPT9		-0.00352	4.63184e-08		0.002097	0.515792		0.2680 (0.25 - 0.30)	0.2701 (0.24 - 0.30)	0.2644 (0.24 - 0.29)
cg27627381	17	75452100	SEPT9		-0.005639	1.8271e-09		-0.001935	0.11903		0.7875 (0.77 - 0.81)	0.7856 (0.76 - 0.81)	0.7819 (0.76 - 0.80)
cg18758622	17	79010831	BAIAP2		0.010455	1.37658e-10		0.004192	0.0587891		0.2013 (0.19 - 0.22)	0.2055 (0.19 - 0.22)	0.2118 (0.19 - 0.23)
cg06710464	17	79047695	BAIAP2		0.014833	5.56018e-08		0.011535	0.11016		0.7811 (0.73 - 0.83)	0.7927 (0.73 - 0.84)	0.7960 (0.75 - 0.85)
cg10909080	17	79881468	MAFG		0.00967	2.58912e-08		0.008212	0.369663		0.2709 (0.25 - 0.30)	0.2791 (0.25 - 0.31)	0.2805 (0.25 - 0.32)
cg21773646	17	80085082	CCDC57		0.001139	4.31649e-09		0.003898	0.397906		0.6772 (0.64 - 0.71)	0.6811 (0.65 - 0.72)	0.6784 (0.64 - 0.71)
cg08999812	17	80740950	TBCD		0.027281	3.92239e-08		0.011527	0.0893356		0.2810 (0.24 - 0.32)	0.2925 (0.25 - 0.34)	0.3083 (0.26 - 0.35)
cg23989207	17	80870107	TBCD		0.024874	9.42933e-10		0.002014	0.146008		0.5550 (0.50 - 0.60)	0.5570 (0.51 - 0.60)	0.5798 (0.53 - 0.62)
cg11526020	17	80870163	TBCD		0.006378	3.19378e-09		0.003916	0.0864136		0.1930 (0.18 - 0.21)	0.1969 (0.18 - 0.22)	0.1994 (0.18 - 0.22)
cg15727507	17	80981575	B3GNTL1		0.014366	1.38771e-09		0.001013	0.689196		0.2459 (0.23 - 0.26)	0.2470 (0.23 - 0.27)	0.2603 (0.24 - 0.28)
cg21088259	17	81039990	METRNL		0.012852	1.34263e-08		0.008837	0.0577974		0.3066 (0.26 - 0.36)	0.3154 (0.27 - 0.37)	0.3194 (0.28 - 0.38)
cg06459104	18	5456880	EPB41L3		-0.054507	1.77529e-10		-0.030362	8.04006e-05		0.2918 (0.21 - 0.38)	0.2615 (0.19 - 0.36)	0.2373 (0.17 - 0.32)
cg01017464	18	47018095	SNORD58A/RPL17		-0.0038285	3.03348e-09		0.0017352	0.864739		0.0980 (0.09 - 0.11)	0.0997 (0.09 - 0.11)	0.0942 (0.08 - 0.10)
cg27262850	18	74826769	MBP		0.007494	2.55594e-08		-0.003913	0.700215		0.1451 (0.12 - 0.17)	0.1411 (0.12 - 0.17)	0.1526 (0.13 - 0.19)
cg16604566	18	74845829	MBP		0.006987	3.25812e-08		0.005237	0.452999		0.2031 (0.18 - 0.23)	0.2083 (0.18 - 0.23)	0.2101 (0.18 - 0.24)
cg22324981	18	77283493	NFATC1		-0.015777	5.23268e-10		0.002889	0.033983		0.7688 (0.73 - 0.80)	0.7717 (0.73 - 0.80)	0.7530 (0.72 - 0.79)
cg06784563	18	77284509	NFATC1		0.001188	6.37832e-08		0.006501	0.992087		0.5981 (0.56 - 0.63)	0.6046 (0.57 - 0.64)	0.5993 (0.56 - 0.63)
cg00073090	19	1265879	xa		-0.002628	9.10169e-14		0.003127	0.00802707		0.1727 (0.16 - 0.18)	0.1759 (0.17 - 0.19)	0.1701 (0.16 - 0.18)
cg15187398	19	2093896	MOBKL2A		-0.027521	8.511e-09		-0.004268	0.0401398		0.2507 (0.22 - 0.28)	0.2465 (0.22 - 0.27)	0.2232 (0.20 - 0.25)
cg07381806	19	2094327	MOBKL2A		-0.051181	3.46162e-17		-0.004602	4.39869e-05		0.4132 (0.36 - 0.47)	0.4086 (0.35 - 0.46)	0.3621 (0.30 - 0.42)
cg21869609	19	2291613	LINGO3		-0.028301	2.00875e-08		0.000701	0.0572082		0.7228 (0.68 - 0.77)	0.7235 (0.67 - 0.78)	0.6945 (0.65 - 0.74)
cg00835193	19	2291780	LINGO3		-0.082285	2.43954e-08		-0.004252	0.00423466		0.8822 (0.75 - 0.93)	0.8780 (0.73 - 0.93)	0.7999 (0.61 - 0.92)
cg13561409	19	3677220	PIP5K1C		0.028473	2.76969e-08		0.013482	0.000191775		0.3813 (0.33 - 0.43)	0.3947 (0.35 - 0.45)	0.4097 (0.36 - 0.46)
cg03715305	19	5894715	NDUFA11		0.017031	6.887e-09		0.002123	0.0236351		0.5767 (0.54 - 0.61)	0.5788 (0.54 - 0.61)	0.5937 (0.56 - 0.62)
cg08243524	19	6482011	DENND1C		-0.0075054	3.41673e-10		-0.0028149	0.00754001		0.0774 (0.07 - 0.09)	0.0746 (0.06 - 0.09)	0.0699 (0.06 - 0.08)
cg15055101	19	6766609	SH2D3A		-0.019518	1.9059e-08		-0.003046	0.665847		0.4265 (0.38 - 0.48)	0.4234 (0.38 - 0.48)	0.4070 (0.36 - 0.45)
cg04770751	19	7701662	STXBP2		-0.004212	1.70397e-08		0.002403	0.00298269		0.1663 (0.16 - 0.18)	0.1687 (0.15 - 0.18)	0.1621 (0.15 - 0.18)
cg14074174	19	7986206	SNAPC2		-0.006725	7.74022e-09		0.004037	0.284028		0.3031 (0.28 - 0.33)	0.3071 (0.28 - 0.33)	0.2964 (0.27 - 0.32)
cg18745507	19	10415557	ZGLP1		0.024848	2.46677e-08		0.003606	0.0775103		0.5514 (0.52 - 0.59)	0.5550 (0.52 - 0.60)	0.5762 (0.54 - 0.62)
cg05323251	19	10449942	ICAM3		-0.0046774	7.80491e-09		0.0007278	0.651338		0.0699 (0.06 - 0.08)	0.0707 (0.06 - 0.08)	0.0653 (0.06 - 0.07)
cg07512814	19	11203661	LDLR		-0.037187	2.56204e-10		-0.008932	0.0751398		0.4219 (0.36 - 0.48)	0.4130 (0.36 - 0.47)	0.3847 (0.33 - 0.44)
cg03045323	19	11484448	C19orf39		0.0025871	2.7561e-08		0.000993	0.140117		0.0591 (0.05 - 0.06)	0.0601 (0.05 - 0.07)	0.0617 (0.06 - 0.07)
cg11621113	19	12776725	MORG1/MAN2B1		-0.005748	5.50609e-19		0.001024	0.0858927		0.1214 (0.11 - 0.13)	0.1225 (0.11 - 0.13)	0.1157 (0.11 - 0.13)
cg22027399	19	15217635	SYDE1		0.0032	1.97979e-09		0.002161	0.410643		0.1110 (0.10 - 0.12)	0.1132 (0.10 - 0.12)	0.1142 (0.11 - 0.12)
cg23661483	19	15227219	ILVBL		0.016442	1.96103e-10		0.004394	0.016317		0.6865 (0.66 - 0.72)	0.6909 (0.66 - 0.73)	0.7029 (0.67 - 0.74)
cg07408456	19	15590532	PGLYRP2		0.01653	4.85477e-08		0.005036	0.170512		0.1877 (0.17 - 0.21)	0.1928 (0.17 - 0.22)	0.2043 (0.18 - 0.23)
cg03384915	19	16986822	SIN3B		-0.097932	7.60464e-11		-0.000678	0.353643		0.7198 (0.61 - 0.85)	0.7191 (0.60 - 0.85)	0.6219 (0.53 - 0.74)
cg14712058	19	16988083	SIN3B		-0.014771	2.65688e-08		-0.002908	0.336231		0.8068 (0.79 - 0.83)	0.8039 (0.78 - 0.83)	0.7920 (0.77 - 0.82)
cg03636183*	19	17000585	F2RL3		-0.147441	2.42277e-80		-0.034833	4.20706e-17		0.4930 (0.45 - 0.54)	0.4582 (0.40 - 0.51)	0.3456 (0.28 - 0.43)
cg15159987	19	17003890	CPAMD8		-0.035338	6.38534e-15		-0.005152	0.460287		0.6339 (0.59 - 0.67)	0.6287 (0.59 - 0.66)	0.5986 (0.56 - 0.64)
cg02639359	19	17862017	FCHO1		-0.004503	2.5481e-09		0.001324	0.143058		0.1180 (0.10 - 0.15)	0.1193 (0.10 - 0.15)	0.1135 (0.10 - 0.14)
cg23931381	19	18119847	ARRDC2		-0.011958	6.50605e-09		-0.003476	0.00139516		0.9214 (0.90 - 0.94)	0.9179 (0.90 - 0.93)	0.9094 (0.88 - 0.93)
cg05206276	19	18389488	xa		-0.016633	8.28095e-08		-0.002376	0.130669		0.7655 (0.71 - 0.81)	0.7632 (0.71 - 0.82)	0.7489 (0.69 - 0.80)
cg23973524	19	18873222	CRTC1		0.042136	1.23067e-25		0.01153	0.0107823		0.3062 (0.28 - 0.34)	0.3177 (0.29 - 0.35)	0.3483 (0.32 - 0.38)
cg21473814	19	18873268	CRTC1		0.051364	5.50038e-20		0.009615	0.0369821		0.3233 (0.29 - 0.36)	0.3329 (0.30 - 0.38)	0.3746 (0.34 - 0.42)
cg00591868	19	19729048	PBX4		-0.001637	9.45981e-09		-0.002144	0.787968		0.6814 (0.66 - 0.71)	0.6793 (0.66 - 0.70)	0.6798 (0.65 - 0.70)
cg10521852	19	19739820	LPAR2		0.005638	1.71768e-08		0.003954	0.0948379		0.1122 (0.10 - 0.12)	0.1162 (0.10 - 0.13)	0.1179 (0.11 - 0.13)
cg24715735	19	35531403	HPN		0.0022463	6.03845e-08		0.0007069	0.636777		0.0834 (0.08 - 0.09)	0.0841 (0.08 - 0.09)	0.0857 (0.08 - 0.09)
cg06151964	19	35531417	HPN		0.00483	2.49608e-11		0.002151	0.0433054		0.1101 (0.10 - 0.12)	0.1122 (0.10 - 0.12)	0.1149 (0.11 - 0.12)
cg11902728	19	35786580	MAG		0.05756	4.05098e-13		0.057301	0.053595		0.3524 (0.32 - 0.42)	0.4097 (0.35 - 0.45)	0.4100 (0.35 - 0.46)
cg24091474	19	36399185	TYROBP		0.012834	4.82767e-12		0.004575	0.116697		0.1650 (0.14 - 0.19)	0.1696 (0.15 - 0.19)	0.1779 (0.15 - 0.20)
cg07748854	19	36449875	xa		0.00145	7.42994e-08		0.007013	0.619323		0.1385 (0.13 - 0.15)	0.1455 (0.13 - 0.16)	0.1400 (0.13 - 0.16)
cg17651625	19	39140474	ACTN4		0.009699	4.64518e-13		0.007285	0.00913871		0.2134 (0.20 - 0.23)	0.2207 (0.20 - 0.24)	0.2231 (0.21 - 0.25)
cg25420507	19	39261921	LGALS7		-0.006985	4.41884e-09		0.001552	0.218781		0.1145 (0.10 - 0.13)	0.1160 (0.10 - 0.13)	0.1075 (0.10 - 0.12)
cg22649124	19	39282077	LGALS7B		-0.007107	1.15455e-09		0.001015	0.297105		0.1161 (0.10 - 0.13)	0.1171 (0.11 - 0.13)	0.1090 (0.10 - 0.12)
cg12406027	19	39616818	PAK4		0.002479	2.08712e-08		0.007467	0.392935		0.1410 (0.13 - 0.15)	0.1484 (0.14 - 0.16)	0.1434 (0.13 - 0.15)
cg15393221	19	40919485	PRX		0.025089	5.29275e-09		-0.00148	0.670209		0.1982 (0.17 - 0.23)	0.1968 (0.17 - 0.22)	0.2233 (0.19 - 0.25)
cg13668129	19	41768075	HNRNPUL1		-0.001593	2.93173e-08		0.001038	0.664766		0.1019 (0.10 - 0.11)	0.1029 (0.10 - 0.11)	0.1003 (0.09 - 0.11)
cg11666770	19	42430910	xa		-0.028116	5.97323e-09		-0.013093	0.00430109		0.8740 (0.83 - 0.92)	0.8609 (0.81 - 0.90)	0.8459 (0.80 - 0.88)
cg03214420	19	44257589	C19orf61		-0.017197	2.96051e-08		0.001346	0.492995		0.8212 (0.76 - 0.87)	0.8226 (0.77 - 0.87)	0.8040 (0.74 - 0.86)
cg21629821	19	46713473	DKFZp434J0226		0.0089282	3.39745e-08		0.0035184	0.0146729		0.0836 (0.07 - 0.10)	0.0871 (0.07 - 0.10)	0.0925 (0.08 - 0.11)
cg07626482	19	47289503	SLC1A5		-0.002957	7.56366e-12		0.000197	0.0540681		0.1397 (0.13 - 0.15)	0.1399 (0.13 - 0.15)	0.1367 (0.13 - 0.15)
cg24143611	19	48258154	SNORD23/GLTSCR2		0.010172	9.61071e-08		0.001272	0.789252		0.8873 (0.87 - 0.90)	0.8886 (0.87 - 0.91)	0.8975 (0.88 - 0.91)
cg10126923	19	51875451	NKG7		0.011815	1.86532e-10		-0.000461	0.163129		0.1571 (0.13 - 0.18)	0.1566 (0.13 - 0.18)	0.1689 (0.14 - 0.20)
cg21166330	19	55874335	FAM71E2		-0.021644	4.60331e-09		-0.002009	0.83957		0.6606 (0.62 - 0.70)	0.6586 (0.61 - 0.70)	0.6390 (0.60 - 0.69)
cg11701312	19	58897497	RPS5		-0.014144	3.40418e-10		-0.001191	0.570549		0.3002 (0.28 - 0.32)	0.2990 (0.28 - 0.32)	0.2861 (0.27 - 0.31)
cg21524538	20	1310846	SDCBP2		-0.014823	5.20808e-10		0.000599	0.568907		0.8517 (0.83 - 0.88)	0.8523 (0.83 - 0.87)	0.8369 (0.81 - 0.86)
cg03980408	20	1371904	FKBP1A		-0.011491	3.82286e-08		-0.001602	0.131664		0.9105 (0.88 - 0.93)	0.9089 (0.87 - 0.93)	0.8990 (0.86 - 0.93)
cg25551168	20	3065343	AVP		0.011795	2.20133e-08		0.007884	0.00588169		0.2428 (0.23 - 0.26)	0.2507 (0.23 - 0.27)	0.2546 (0.24 - 0.27)
cg16536918	20	3065403	AVP		0.01101	9.35986e-09		0.005685	0.0023502		0.4071 (0.38 - 0.44)	0.4128 (0.38 - 0.44)	0.4181 (0.39 - 0.46)
cg24257309	20	3065423	AVP		0.013678	2.80439e-12		0.008982	0.000292749		0.2470 (0.23 - 0.27)	0.2560 (0.24 - 0.27)	0.2607 (0.24 - 0.28)
cg04632887	20	3065559	AVP		0.014779	1.86233e-08		0.008956	0.00820003		0.5489 (0.53 - 0.57)	0.5579 (0.54 - 0.57)	0.5637 (0.54 - 0.59)
cg23169111	20	3065582	AVP		0.017896	2.99265e-11		0.009253	0.0010235		0.3708 (0.34 - 0.40)	0.3801 (0.35 - 0.41)	0.3887 (0.36 - 0.42)
cg16837898	20	3796808	xa		-0.003604	4.44454e-09		0.000196	0.344996		0.1153 (0.10 - 0.13)	0.1155 (0.10 - 0.13)	0.1117 (0.10 - 0.13)
cg11436113	20	19191145	xa		-0.006267	4.91012e-08		-0.000215	0.759034		0.3030 (0.27 - 0.33)	0.3028 (0.27 - 0.33)	0.2967 (0.26 - 0.33)
cg16201146	20	19191526	xa		-0.035737	7.90851e-14		-0.003769	0.0505302		0.6390 (0.57 - 0.72)	0.6352 (0.56 - 0.71)	0.6033 (0.55 - 0.68)
cg20244340	20	19193989	SLC24A3		-0.010597	1.49653e-09		0.000254	0.00155642		0.1822 (0.16 - 0.21)	0.1824 (0.16 - 0.20)	0.1716 (0.15 - 0.20)
cg24484138	20	31070190	C20orf112		0.009598	1.29629e-08		0.005639	0.180338		0.1415 (0.13 - 0.16)	0.1471 (0.13 - 0.16)	0.1511 (0.13 - 0.16)
cg13127741	20	31331821	COMMD7		-0.012895	3.81438e-15		0.002362	0.0129989		0.3025 (0.27 - 0.35)	0.3048 (0.27 - 0.34)	0.2896 (0.25 - 0.33)
cg18884368	20	31331841	COMMD7		-0.0030264	3.76729e-09		0.0001724	0.214344		0.0428 (0.04 - 0.05)	0.0430 (0.04 - 0.05)	0.0398 (0.03 - 0.05)
cg19593285	20	32267661	E2F1		-0.018106	3.09484e-12		0.002709	0.775388		0.8546 (0.82 - 0.88)	0.8573 (0.83 - 0.89)	0.8365 (0.81 - 0.87)
cg26347170	20	32441424	CHMP4B		-0.01191	1.77924e-09		0.00042	0.0209539		0.8881 (0.86 - 0.91)	0.8885 (0.86 - 0.91)	0.8762 (0.85 - 0.90)
cg04759756	20	35273933	SLA2		-0.013567	5.8526e-09		-0.000904	0.341753		0.8169 (0.77 - 0.86)	0.8160 (0.77 - 0.86)	0.8033 (0.76 - 0.85)
cg02121447	20	44461113	SNX21		0.022299	2.50773e-08		-0.00099	0.440522		0.3844 (0.35 - 0.43)	0.3834 (0.35 - 0.43)	0.4067 (0.37 - 0.46)
cg13334949	20	44471068	SNX21/ACOT8		0.007797	3.43425e-11		0.004964	0.188196		0.1621 (0.15 - 0.18)	0.1671 (0.15 - 0.18)	0.1699 (0.15 - 0.19)
cg18059369	20	44543173	xa		0.011749	4.28682e-08		0.001949	0.323596		0.2693 (0.23 - 0.31)	0.2712 (0.23 - 0.31)	0.2810 (0.24 - 0.32)
cg02310296	20	44637358	MMP9		0.0023239	5.64195e-08		0.0015751	0.153823		0.0714 (0.06 - 0.08)	0.0730 (0.07 - 0.08)	0.0737 (0.07 - 0.08)
cg10505873	20	44637511	MMP9		0.0020943	8.47657e-08		0.00104	0.0350444		0.0745 (0.07 - 0.08)	0.0755 (0.07 - 0.08)	0.0766 (0.07 - 0.08)
cg12303084	20	45985741	ZMYND8		-0.0063267	3.76248e-15		0.0008483	0.0343826		0.0991 (0.09 - 0.11)	0.1000 (0.09 - 0.11)	0.0928 (0.08 - 0.11)
cg22214889	20	49410828	BCAS4		0.0035646	6.65469e-10		-0.0004294	0.625727		0.0955 (0.09 - 0.10)	0.0950 (0.09 - 0.10)	0.0990 (0.09 - 0.11)
cg07339236	20	50312490	ATP9A		-0.0110312	1.56705e-21		-0.0020534	1.4315e-05		0.0828 (0.07 - 0.09)	0.0807 (0.07 - 0.09)	0.0717 (0.06 - 0.08)
cg04628369	20	56247426	PMEPA1		0.0083587	2.58765e-09		0.0065215	0.658662		0.0839 (0.07 - 0.10)	0.0904 (0.08 - 0.10)	0.0922 (0.08 - 0.11)
cg16178855	20	56269979	PMEPA1		0.017763	1.00152e-11		-0.001983	0.0907474		0.7970 (0.77 - 0.82)	0.7950 (0.76 - 0.83)	0.8147 (0.79 - 0.84)
cg00071265	20	60717158	PSMA7		-0.002534	9.2673e-09		0.001108	0.122998		0.1389 (0.13 - 0.15)	0.1400 (0.13 - 0.15)	0.1363 (0.13 - 0.15)
cg25143652	20	62168670	PTK6		-0.002759	7.61084e-11		0.000279	0.36137		0.2903 (0.27 - 0.31)	0.2906 (0.28 - 0.31)	0.2875 (0.27 - 0.30)
cg17474524	20	62168831	PTK6		-0.0050322	5.42246e-11		-0.0012698	0.0482076		0.0908 (0.08 - 0.10)	0.0895 (0.08 - 0.10)	0.0858 (0.08 - 0.10)
cg14010720	20	62168878	PTK6		-0.003619	8.17032e-08		0.001069	0.114709		0.2696 (0.24 - 0.30)	0.2706 (0.24 - 0.30)	0.2659 (0.23 - 0.30)
cg17132148	20	62509296	TPD52L2		0.028332	1.37566e-09		0.004688	0.839724		0.7208 (0.68 - 0.76)	0.7255 (0.69 - 0.76)	0.7491 (0.71 - 0.78)
cg00871610	21	37093012	MIR802		-0.043308	5.45519e-08		-0.018136	9.52279e-05		0.5267 (0.47 - 0.57)	0.5085 (0.45 - 0.56)	0.4834 (0.42 - 0.54)
cg06595162	21	40141040	NCRNA00114		-0.027056	2.64851e-08		-0.011069	0.0457889		0.8358 (0.80 - 0.86)	0.8248 (0.79 - 0.85)	0.8088 (0.77 - 0.84)
cg23110422	21	40182073	ETS2		-0.036816	1.72013e-16		-0.010029	0.00292126		0.9005 (0.87 - 0.92)	0.8904 (0.86 - 0.92)	0.8637 (0.82 - 0.90)
cg08039560	21	45575832	xa		-0.012307	1.98495e-08		0.003137	0.508507		0.7564 (0.72 - 0.79)	0.7596 (0.72 - 0.80)	0.7441 (0.71 - 0.79)
cg26472802	21	45713719	AIRE		-0.004214	1.40271e-08		0.001913	0.660431		0.6904 (0.66 - 0.73)	0.6923 (0.66 - 0.74)	0.6862 (0.66 - 0.72)
cg22635096	21	46550644	ADARB1		0.033599	5.80772e-11		0.002647	0.939029		0.2511 (0.20 - 0.30)	0.2537 (0.20 - 0.31)	0.2847 (0.23 - 0.36)
cg18704527	22	19962042	ARVCF		0.015261	2.43571e-08		0.007355	0.017996		0.1678 (0.15 - 0.19)	0.1752 (0.16 - 0.20)	0.1831 (0.16 - 0.20)
cg06861736	22	20918809	MED15		-0.005756	4.35858e-09		0.001461	0.355462		0.1817 (0.15 - 0.21)	0.1832 (0.16 - 0.21)	0.1759 (0.15 - 0.20)
cg26486070	22	25003675	GGT1		-0.025716	9.35096e-10		-0.004993	0.0383567		0.6481 (0.60 - 0.70)	0.6431 (0.58 - 0.69)	0.6224 (0.56 - 0.68)
cg26564117	22	28249567	PITPNB		0.015623	8.9994e-08		0.003705	0.0320974		0.1445 (0.12 - 0.18)	0.1482 (0.12 - 0.18)	0.1601 (0.13 - 0.19)
cg07127410	22	29427851	ZNRF3		0.048221	4.86604e-09		-0.004319	0.946369		0.4102 (0.36 - 0.46)	0.4059 (0.36 - 0.46)	0.4584 (0.40 - 0.51)
cg07713946	22	31675144	LIMK2		-0.022866	3.38479e-10		-0.003231	0.062533		0.8369 (0.79 - 0.88)	0.8337 (0.79 - 0.88)	0.8141 (0.77 - 0.86)
cg08548559	22	31686097	PIK3IP1		-0.0055824	3.32132e-10		0.0016066	0.298362		0.0972 (0.09 - 0.11)	0.0988 (0.09 - 0.11)	0.0916 (0.08 - 0.10)
cg13003054	22	31741284	PATZ1		-0.0021477	1.55829e-09		0.0013532	0.0720638		0.0722 (0.07 - 0.08)	0.0736 (0.07 - 0.08)	0.0701 (0.06 - 0.08)
cg08305533	22	32007224	SFI1		0.049612	7.54425e-10		0.015317	0.0656669		0.3930 (0.34 - 0.44)	0.4083 (0.35 - 0.46)	0.4426 (0.38 - 0.49)
cg02532700	22	37257404	NCF4		-0.0115296	1.87901e-16		-0.0028841	0.0100972		0.0924 (0.08 - 0.11)	0.0895 (0.08 - 0.11)	0.0809 (0.07 - 0.10)
cg12741639	22	37678728	CYTH4		-0.015674	1.36347e-10		0.005007	0.804296		0.1833 (0.15 - 0.23)	0.1883 (0.15 - 0.23)	0.1676 (0.14 - 0.21)
cg19035792	22	38382245	xa		0.007163	9.54176e-08		0.002473	0.870251		0.9318 (0.92 - 0.95)	0.9343 (0.92 - 0.95)	0.9390 (0.93 - 0.95)
cg01127300	22	38614796	xa		-0.038336	3.07541e-16		-0.010772	0.0106969		0.4576 (0.40 - 0.51)	0.4469 (0.38 - 0.50)	0.4193 (0.34 - 0.48)
cg21649604	22	39714288	RPL3		-0.000616	3.54109e-08		0.002081	0.264734		0.1023 (0.09 - 0.11)	0.1044 (0.10 - 0.11)	0.1017 (0.09 - 0.11)
cg18405341	22	39918625	ATF4		-0.018777	1.57826e-08		0.002462	0.375036		0.4531 (0.42 - 0.49)	0.4556 (0.42 - 0.49)	0.4343 (0.40 - 0.47)
cg25636159	22	40743859	ADSL		-0.009146	5.84154e-12		-0.000668	0.00845645		0.9046 (0.88 - 0.93)	0.9039 (0.88 - 0.93)	0.8955 (0.86 - 0.92)
cg13370427	22	40743980	ADSL		0.003323	9.86099e-08		0.002604	0.0953673		0.2891 (0.26 - 0.32)	0.2917 (0.26 - 0.32)	0.2924 (0.26 - 0.31)
cg04873169	22	47021767	GRAMD4		0.016303	5.83214e-09		-0.001637	0.897466		0.8241 (0.80 - 0.85)	0.8225 (0.80 - 0.84)	0.8404 (0.82 - 0.86)
cg20698113	22	50357214	PIM3		-0.050221	2.59051e-08		-0.009574	0.817096		0.8182 (0.68 - 0.90)	0.8086 (0.69 - 0.89)	0.7680 (0.61 - 0.87)
Displayed are a) the results of the linear model calculated with M-value adjusted for age, sex, BMI, alcohol and white blood cell count (p-value), as well as the median ß-value methylation difference
between current and never smokers for the discovery panel (F4) with genome-wide significance (p ≤ 1E-07) and b) the corresponding results of the same CpG sites for former smokers; sorted by
chromosome and mapinfo (Genome build 37); a According to UCSC Genome Browser no annotated transcripts are associated with these CpG sites; b According to UCSC Genome Browser no annotated
transcripts are associated with these CpG sites, but SNPs within the same region (shore of a CpG Island) have a predicted function on the ALPPL2 gene, which is located several kb apart from this
CpG island; * CpG sites that remain significant in former smokers.
