# Supplementary material for: Tobacco Smoking Leads to Extensive Genome-Wide Changes in DNA Methylation
Source: PLoS One. 2013 May 17;8(5):e63812. doi: 10.1371/journal.pone.0063812 (PMC3656907; doi:10.1371/journal.pone.0063812)
Supplement: Table S3 — Significant differentially-methylated CpG sites of current compared to never smokers in males and females. Displayed are the results of the linear model calculated with M-value adjusted for age, BMI, alcohol, white blood cell count and pack-years (p-value and explained variance), as well as the median ß-value methylation difference between current and never smokers for the a) male and b) female subpopulation of F4 with genome-wide significance (p≤1E-07); sorted by chromosome and mapinfo (Genome build 37). (XLS) [file pone.0063812.s007.xls]

## Sheet: Sheet1
Table S3. Significant differentially-methylated CpG sites of current compared to never smokers in males and females.
				a) Male			b) Female			Methylation ß-value as median (first quartile - third quartile)
CpG	Chr.	Mapinfo	Gene	Median ß-value methylation difference in %	p-value	Explained Variance in %	Median ß-value methylation difference in %	p-value	Explained Variance in %	a) Male		b) Female
										Never Smokers	Current Smokers	Never Smokers	Current Smokers
cg12547807	1	9473751	xa	-2.97	6.94e-09	3.57576	-1.86	0.000715111	0.347623	0.2001 (0.17-0.23)	0.1704 (0.15-0.20)	0.1819 (0.16-0.22)	0.1633 (0.14-0.19)
cg04885881	1	11123118	xa	-8.03	6.03e-10	1.33174	-5.9	3.48e-06	1.49607	0.3093 (0.24-0.39)	0.2290 (0.18-0.31)	0.3127 (0.25-0.39)	0.2537 (0.18-0.32)
cg19713429	1	19810690	CAPZB	-1.01	1.43e-08	2.5694	-0.18	0.131494	2.55378e-05	0.1052 (0.10-0.12)	0.0951 (0.09-0.10)	0.0957 (0.09-0.10)	0.0939 (0.08-0.10)
cg27537125	1	25349681	xa	-1.47	2.14e-12	4.83809	-1.09	0.000316117	0.355616	0.0897 (0.08-0.10)	0.0750 (0.07-0.08)	0.0869 (0.08-0.10)	0.0760 (0.07-0.09)
cg25189904	1	68299493	GNG12	-9.16	3.16e-09	2.15828	-7.62	0.000628602	0.9679	0.2815 (0.23-0.33)	0.1899 (0.16-0.23)	0.2717 (0.23-0.33)	0.1955 (0.16-0.25)
cg27241845	2	233250370	xa	-8.58	4.22e-10	2.06923	-8.51	0.00122025	1.1808	0.4225 (0.38-0.47)	0.3367 (0.29-0.39)	0.4825 (0.43-0.53)	0.3974 (0.36-0.46)
cg03329539	2	233283329	ALPPL2b	-2.79	4.33e-21	6.71064	-2.11	1.15e-06	1.12475	0.1635 (0.15-0.18)	0.1356 (0.13-0.15)	0.1577 (0.14-0.17)	0.1366 (0.12-0.15)
cg06644428	2	233284112	ALPPL2b	-10.13	1.88e-08	4.88459	-5.93	3e-05	2.50592	0.2542 (0.19-0.32)	0.1529 (0.11-0.20)	0.1989 (0.16-0.24)	0.1396 (0.11-0.18)
cg05951221	2	233284402	ALPPL2b	-5.7	6.61e-29	9.64462	-5.38	1e-13	4.93483	0.2313 (0.21-0.25)	0.1743 (0.16-0.19)	0.2126 (0.19-0.23)	0.1588 (0.15-0.17)
cg21566642	2	233284661	ALPPL2b	-16.35	7.61e-42	9.10161	-19.64	7.23e-21	5.01352	0.5821 (0.55-0.62)	0.4186 (0.38-0.46)	0.5515 (0.49-0.61)	0.3551 (0.32-0.41)
cg01940273	2	233284934	ALPPL2b	-7.37	3.92e-30	9.3317	-7.76	7.09e-19	5.01117	0.3360 (0.32-0.36)	0.2623 (0.24-0.29)	0.3470 (0.32-0.37)	0.2694 (0.24-0.29)
cg00501876	3	39193251	CSRNP1	-5.07	1.5e-09	2.64841	-4.02	0.00136982	0.450024	0.3737 (0.34-0.41)	0.3230 (0.29-0.36)	0.3663 (0.33-0.40)	0.3261 (0.30-0.37)
cg15417641	3	53700141	CACNA1D	10.1	4.77e-09	2.89173	7.69	0.00830432	0.239828	0.6583 (0.56-0.75)	0.7593 (0.67-0.83)	0.6884 (0.60-0.77)	0.7653 (0.68-0.83)
cg13185177	3	194119885	GP5	8.08	4.74e-10	2.4095	7.98	0.000638715	0.462719	0.4083 (0.36-0.48)	0.4891 (0.43-0.57)	0.3565 (0.31-0.43)	0.4363 (0.35-0.50)
cg05498905	4	6955698	TBC1D14	1.49	8.43e-08	3.11042	0.16	0.265288	0.030476	0.8357 (0.81-0.86)	0.8506 (0.83-0.87)	0.8409 (0.82-0.86)	0.8425 (0.83-0.87)
cg12806681	5	368394	AHRR	-2.47	2.36e-05	0.713673	-2.42	4.34e-09	0.75855	0.9540 (0.94-0.96)	0.9293 (0.90-0.94)	0.9535 (0.94-0.96)	0.9293 (0.90-0.95)
cg23916896	5	368804	AHRR	-2.72	4.7e-08	3.269	-1.79	5.09e-05	0.845301	0.1366 (0.12-0.16)	0.1094 (0.10-0.12)	0.1234 (0.11-0.14)	0.1055 (0.09-0.12)
cg11902777	5	368843	AHRR	-1.26	2.41e-10	2.32714	-1.05	4.45e-05	0.554618	0.0401 (0.03-0.05)	0.0275 (0.02-0.03)	0.0364 (0.03-0.04)	0.0259 (0.02-0.03)
cg01899089	5	369969	AHRR	-3.09	1.78e-08	3.79169	-2.44	3.45e-05	0.785172	0.2549 (0.24-0.28)	0.2240 (0.20-0.25)	0.2413 (0.22-0.26)	0.2169 (0.20-0.24)
cg05575921	5	373378	AHRR	-24.63	5.27e-46	9.21619	-21.29	7.15e-34	5.56548	0.8784 (0.85-0.90)	0.6321 (0.60-0.70)	0.8862 (0.86-0.91)	0.6733 (0.59-0.79)
cg26703534	5	377358	AHRR	-6.13	1.9e-11	2.45488	-5.95	1.34e-13	3.20956	0.6181 (0.60-0.64)	0.5568 (0.51-0.59)	0.6316 (0.61-0.66)	0.5721 (0.53-0.60)
cg14817490	5	392920	AHRR	-4.69	8.51e-13	3.22269	-3.64	1.76e-09	1.24255	0.1447 (0.12-0.17)	0.0978 (0.08-0.12)	0.1323 (0.11-0.15)	0.0959 (0.07-0.11)
cg25648203	5	395444	AHRR	-7.75	5.86e-10	0.958612	-7.98	1.57e-10	1.75476	0.8621 (0.83-0.89)	0.7846 (0.72-0.84)	0.8648 (0.83-0.89)	0.7850 (0.73-0.84)
cg21161138	5	399360	AHRR	-11.1	1.32e-19	3.50001	-9.19	1.33e-15	2.21271	0.6956 (0.66-0.73)	0.5846 (0.53-0.64)	0.7009 (0.67-0.73)	0.6090 (0.55-0.66)
cg06126421	6	30720080	xa	-19.49	5.67e-13	3.23457	-14.76	1.1e-09	1.96139	0.7555 (0.69-0.81)	0.5606 (0.46-0.67)	0.7824 (0.72-0.83)	0.6348 (0.51-0.71)
cg24859433	6	30720203	xa	-5.07	1.84e-10	1.42457	-3.06	4.73e-05	0.871681	0.9323 (0.91-0.94)	0.8816 (0.84-0.92)	0.9321 (0.91-0.95)	0.9015 (0.87-0.93)
cg15342087	6	30720209	xa	-3.78	7.8e-09	0.715512	-3.09	3.2e-07	1.04284	0.9343 (0.92-0.95)	0.8965 (0.86-0.93)	0.9387 (0.92-0.95)	0.9078 (0.87-0.93)
cg22132788	7	45002486	MYO1G	7.71	1.52e-12	4.70147	5.29	0.000109878	0.327529	0.8533 (0.81-0.90)	0.9304 (0.89-0.96)	0.8615 (0.81-0.91)	0.9144 (0.87-0.95)
cg12803068	7	45002919	MYO1G	17.43	2.02e-11	5.38172	11.25	0.00590568	0.0836381	0.7278 (0.59-0.83)	0.9021 (0.81-0.94)	0.7468 (0.61-0.86)	0.8593 (0.73-0.94)
cg07826859	7	45020086	MYO1G	-5.75	7.79e-10	2.72075	-4.55	3.4e-05	0.834089	0.5746 (0.52-0.62)	0.5171 (0.46-0.56)	0.5911 (0.55-0.63)	0.5456 (0.50-0.59)
cg19956914	7	56147257	SUMF2	8.34	1.96e-09	3.0607	6.11	0.00215836	0.353548	0.5277 (0.48-0.58)	0.6111 (0.55-0.65)	0.5570 (0.50-0.61)	0.6181 (0.55-0.66)
cg21322436	7	145812842	CNTNAP2	-6.07	6.37e-08	3.23863	-4.2	0.0126786	0.00383544	0.3099 (0.28-0.34)	0.2492 (0.22-0.28)	0.2732 (0.24-0.30)	0.2312 (0.20-0.26)
cg25949550	7	145814306	CNTNAP2	-1.7	1.39e-09	2.44695	-1.25	0.00634924	0.426228	0.0894 (0.08-0.10)	0.0724 (0.06-0.08)	0.0834 (0.08-0.09)	0.0709 (0.06-0.08)
cg00395697	12	100536770	UHRF1BP1L	-0.32	6.63e-08	2.91957	0.02	0.771622	0.00431654	0.0256 (0.02-0.03)	0.0224 (0.02-0.03)	0.0242 (0.02-0.03)	0.0244 (0.02-0.03)
cg06648759	13	40892751	xa	4.19	1.05e-09	3.07198	0.64	0.192967	0.212331	0.4991 (0.45-0.55)	0.5410 (0.50-0.59)	0.5467 (0.51-0.59)	0.5531 (0.51-0.60)
cg24996979	14	74223355	C14orf43	-0.75	3.81e-10	4.34957	-0.52	6.46e-05	0.939636	0.0829 (0.08-0.09)	0.0754 (0.07-0.08)	0.0787 (0.07-0.09)	0.0735 (0.07-0.08)
cg14977938	14	104190829	ZFYVE21	4.97	3.88e-09	4.37922	4.09	0.0169178	0.0469483	0.6635 (0.62-0.70)	0.7132 (0.68-0.74)	0.6633 (0.62-0.70)	0.7042 (0.68-0.74)
cg23161492	15	90357202	ANPEP	-1.96	5.51e-08	2.77948	-1.43	0.130683	0.00321457	0.1253 (0.11-0.14)	0.1057 (0.09-0.12)	0.1189 (0.11-0.13)	0.1046 (0.10-0.12)
cg09099830	16	30485485	ITGAL	-1.76	2.41e-10	3.05844	-3.31	7.28e-05	1.3311	0.6102 (0.59-0.63)	0.5926 (0.57-0.61)	0.5806 (0.55-0.61)	0.5475 (0.53-0.58)
cg19572487	17	38476024	RARA	-10.03	2.53e-11	2.29065	-9.53	3.81e-05	1.12397	0.4457 (0.40-0.52)	0.3454 (0.29-0.43)	0.4488 (0.39-0.51)	0.3535 (0.30-0.44)
cg03636183	19	17000585	F2RL3	-16.15	1.09e-17	2.79937	-13.26	1.34e-07	1.27269	0.4925 (0.45-0.54)	0.3310 (0.28-0.41)	0.4932 (0.45-0.54)	0.3606 (0.29-0.44)
cg23973524	19	18873222	CRTC1	3.74	5.05e-11	2.72729	4.14	9.89e-05	0.375096	0.3198 (0.30-0.35)	0.3572 (0.33-0.39)	0.2965 (0.27-0.33)	0.3379 (0.31-0.37)
cg21473814	19	18873268	CRTC1	5.37	2.64e-09	1.5344	4.74	0.00732991	0.148038	0.3300 (0.30-0.37)	0.3837 (0.34-0.42)	0.3180 (0.28-0.36)	0.3654 (0.32-0.41)
Displayed are the results of the linear model calculated with M-value adjusted for age, BMI, alcohol, white blood cell count and pack-years (p-value and explained variance), as well as the median ß-value
methylation difference between current and never smokers for the a) male and b) female subpopulation of F4 with genome-wide significance (p ≤ 1E-07); sorted by chromosome and mapinfo (Genome
build 37). a According to UCSC Genome Browser no annotated transcripts are associated with these CpG sites; b According to UCSC Genome Browser no annotated transcripts are associated with these CpG
sites, but SNPs within the same region (shore of a CpG Island) have a predicted function on the ALPPL2 gene, which is located several kb apart from this CpG island.
