# Supplementary material for: Tobacco Smoking Leads to Extensive Genome-Wide Changes in DNA Methylation
Source: PLoS One. 2013 May 17;8(5):e63812. doi: 10.1371/journal.pone.0063812 (PMC3656907; doi:10.1371/journal.pone.0063812)
Supplement: Table S4 — Characteristics of the study populations for EpiTYPER methylation analysis. (XLS) [file pone.0063812.s008.xls]

## Sheet: Tabelle1
Table S4. Characteristics of the study populations for EpiTYPER methylation analysis.
	Never smokers	Current smokers
N	20 (50%)	20 (50%)
Age (years)	63.00 (44-77)	55.70 (48-64)
Gender
Female	13 (65%)	9 (45%)
Male	7	11
Smoking
Pack-years	0	38.90 (10.28-74)
BMI (kg/m2)	27.56 (20.36-32.97)	27.35 (20.04-38.20)
WBC count (WBC/nl)	5.17 (3.30-7.30)	7.62 (4.80-11.00)
Alcohol (g/kg/day)	0.14 (0.00-0.74)	0.31 (0.00-1.55)
BMI: Body Mass Index, WBC: White Blood Cells; each individual characteristic is given in
mean with range in parentheses.
