# Supplementary material for: Tobacco Smoking Leads to Extensive Genome-Wide Changes in DNA Methylation
Source: PLoS One. 2013 May 17;8(5):e63812. doi: 10.1371/journal.pone.0063812 (PMC3656907; doi:10.1371/journal.pone.0063812)
Supplement: Table S5 — Validation by EpiTYPER MassARRAY. Displayed are the results of current vs. never smokers of the linear model adjusted for age, sex, BMI, alcohol and white blood cell count for the three most significant loci (AHRR- cg05575921, ALPP/ALPPL2- cg21566642 and F2RL3- cg03636183). (XLS) [file pone.0063812.s009.xls]

## Sheet: Sheet1
Table S5. Validation by EpiTYPER MassARRAY.
Gene	CpG	Results of 450K: Median ß-value methylation difference in %	Median ß-value methylation difference in %	p-value	ß-value as median (first quartile - third quartile)
					Never Smokers	Current Smokers
F2RL3	CpG_1*		-26	0.00143082	0.750 (0.708 - 0.810)	0.490 (0.445 - 0.680)
F2RL3	CpG_2		-25.5	0.00492791	0.660 (0.620 - 0.720)	0.405 (0.360 - 0.488)
F2RL3	CpG_3*		-18	0.00024302	0.870 (0.830 - 0.890)	0.690 (0.638 - 0.805)
F2RL3	CpG_6	cg03636183: -14,74 %	not covered
F2RL3	CpG_7*		-20.5	7.18861e-06	0.850 (0.828 - 0.870)	0.645 (0.560 - 0.755)
F2RL3	CpG_8.9		-12	0.24289	0.765 (0.500 - 0.823)	0.645 (0.478 - 0.753)
F2RL3	CpG_13		-1.5	0.104878	0.905 (0.890 - 0.933)	0.890 (0.870 - 0.905)
F2RL3	CpG_14		-2.5	0.358214	0.915 (0.890 - 0.923)	0.890 (0.880 - 0.903)
F2RL3	CpG_15.16		0	0.827783	0.980 (0.980 - 0.983)	0.980 (0.970 - 0.983)
F2RL3	CpG_17.18		-1	0.00779406	0.980 (0.970 - 0.990)	0.970 (0.970 - 0.980)
F2RL3	CpG_19.20		0	0.256791	0.860 (0.850 - 0.880)	0.860 (0.850 - 0.870)
F2RL3	CpG_21.22		-0.5	0.687659	0.930 (0.930 - 0.940)	0.925 (0.920 - 0.930)
F2RL3	CpG_23		1	0.68907	0.870 (0.855 - 0.890)	0.880 (0.860 - 0.890)
AHRR	CpG_1*		-42.5	8.51507e-07	0.820 (0.798 - 0.823)	0.395 (0.295 - 0.565)
AHRR	CpG_2*		-24.5	0.000353392	0.640 (0.610 - 0.710)	0.395 (0.308 - 0.488)
AHRR	CpG_3*	cg05575921: -24,40 %	-38	3.45673e-07	0.820 (0.800 - 0.833)	0.440 (0.305 - 0.560)
AHRR	CpG_4.5*		-40	6.10754e-06	0.835 (0.783 - 0.850)	0.435 (0.305 - 0.555)
AHRR	CpG_6*		-40	2.40517e-08	0.885 (0.878 - 0.893)	0.485 (0.388 - 0.613)
AHRR	CpG_7		-26.5	0.041062	0.650 (0.420 - 0.713)	0.385 (0.260 - 0.485)
AHRR	CpG_8.9		-12.5	0.0163367	0.935 (0.855 - 0.960)	0.810 (0.675 - 0.900)
AHRR	CpG_10.11*		-8	0.000205018	0.930 (0.920 - 0.940)	0.850 (0.808 - 0.870)
AHRR	CpG_12		-5.5	0.124215	0.615 (0.565 - 0.670)	0.560 (0.443 - 0.608)
AHRR	CpG_14.15		-7	0.00671114	0.930 (0.920 - 0.940)	0.860 (0.815 - 0.890)
ALPPL2	CpG_1.2*		-23	8.05703e-08	0.395 (0.340 - 0.460)	0.165 (0.130 - 0.233)
ALPPL2	CpG_3*		-19	2.40428e-08	0.310 (0.265 - 0.365)	0.120 (0.100 - 0.150)
ALPPL2	CpG_6		-9.5	0.144512	0.180 (0.145 - 0.220)	0.085 (0.078 - 0.113)
ALPPL2	CpG_12	cg21566642: -16,70 %	not covered
ALPPL2	CpG_13*		-11.5	2.39802e-06	0.195 (0.150 - 0.223)	0.080 (0.070 - 0.133)
ALPPL2	CpG_14*		-5	8.19922e-07	0.130 (0.120 - 0.150)	0.080 (0.070 - 0.100)
ALPPL2	CpG_15.16.17.18*		-15.5	1.66213e-05	0.355 (0.295 - 0.403)	0.200 (0.160 - 0.215)
Displayed are the results of current vs. never smokers of the linear model adjusted for age, sex, BMI, alcohol and white blood cell count of the
three most significant loci (AHRR- cg05575921, ALPP/ALPPL2- cg21566642 and F2RL3- cg03636183).
* Significant after Bonferroni p ≤ 0.05/28 = 0.0018
