# Supplementary material for: Tobacco Smoking Leads to Extensive Genome-Wide Changes in DNA Methylation
Source: PLoS One. 2013 May 17;8(5):e63812. doi: 10.1371/journal.pone.0063812 (PMC3656907; doi:10.1371/journal.pone.0063812)
Supplement: Table S6 — The effect of cumulative smoke exposure (pack-years) on DNA methylation. The results of the linear model for pack-years are displayed, with genome-wide significance level p≤1E-07, calculated with M-value and adjusted for age, sex, BMI, alcohol and white blood cell count (p-value and explained variance), including former smokers of F4 only, as well as the median ß-value methylation levels for current, never and former smokers; sorted by chromosome and mapinfo (Genome build 37). (XLS) [file pone.0063812.s010.xls]

## Sheet: Sheet1
Table S6. The effect of cumulative smoke exposure (pack-years) on DNA methylation.
CpG	Chr.	Gene	Median methylation ß-value in % Current Smokers	Median methylation ß-value in % Never Smokers	Median methylation ß-value in % Former Smokers	p-value calculated with M-value (linear model)	Explained Variance calculated with M-value in %
cg25189904	1	GNG12	19.2121	27.4039	25.0391	8.43653e-10	5.27724
cg23079012	2	xa	94.8389	95.94	95.7968	4.26599e-08	4.16931
cg06644428	2	ALPPL2b	14.3721	21.4229	18.3347	5.71171e-08	3.8485
cg05951221	2	ALPPL2b	16.7847	21.9913	20.1178	3.70648e-21	11.3286
cg21566642	2	ALPPL2b	39.881	56.5775	52.2674	8.10872e-21	11.0494
cg01940273	2	ALPPL2b	26.4838	34.3718	32.1094	1.06048e-14	7.91197
cg11554391	5	AHRR	8.07547	9.10795	8.95312	5.9115e-08	3.91229
cg05575921	5	AHRR	64.0144	88.4135	85.1013	2.44068e-27	14.6789
cg21161138	5	AHRR	59.5352	69.9831	68.0508	9.29495e-08	3.9561
cg06126421	6	xa	60.186	77.2389	71.5872	1.28659e-17	8.49111
cg14753356	6	xa	18.4635	23.8299	21.565	5.12467e-08	3.43809
cg11660018	11	PRSS23	25.3828	29.2575	27.5856	1.13644e-10	5.25482
cg23771366	11	PRSS23	17.6719	19.9271	18.9461	4.4052e-13	7.25859
cg03636183	19	F2RL3	34.5583	49.3024	45.8191	2.14577e-17	9.60473
The results of the linear model for pack-years are displayed, with genome-wide significance level p ≤ 1E-07, calculated with M-value
and adjusted for age, sex, BMI, alcohol and white blood cell count (p-value and explained variance), including former smokers of F4
only, as well as the median ß-value methylation levels for current, never and former smokers; sorted by chromosome and mapinfo
(Genome build 37). a According to UCSC Genome Browser no annotated transcripts are associated with these CpG sites;
b According to UCSC Genome Browser no annotated transcripts are associated with these CpG sites, but SNPs within the same
region (shore of a CpG Island) have a predicted function on the ALPPL2 gene, which is located several kb apart from this CpG island.
