# Supplementary material for: Tobacco Smoking Leads to Extensive Genome-Wide Changes in DNA Methylation
Source: PLoS One. 2013 May 17;8(5):e63812. doi: 10.1371/journal.pone.0063812 (PMC3656907; doi:10.1371/journal.pone.0063812)
Supplement: Table S7 — The combined effect of cessation time and cumulative smoke exposure on DNA methylation. The results of the linear model are displayed, calculated with M-value adjusted for age, sex, BMI, alcohol and white blood cell count for former smokers of F4 for a) time since quit, b) pack-years, c) time since quit after adjustment for pack-years, d) pack-years after adjustment for time since quit with genome-wide significance level p≤1E-07; sorted by chromosome and mapinfo (Genome build 37). (XLS) [file pone.0063812.s011.xls]

## Sheet: Sheet1
Table S7. The combined effect of cessation time and cumulative smoke exposure on DNA methylation.
CpG	Chr.	Mapinfo	Gene	a) Effect estimate time since quitting	p-value	b) Effect estimate pack-years	p-value	c) Effect estimate time since quitting adjusted	p-value	d) Effect estimate pack-years adjusted	p-value
cg25189904	1	68299493	GNG12	0.0127745	5.19158e-13	-0.00608651	8.43653e-10	0.00923068	1.05739e-05	-0.0041534	0.000108218
cg23079012	2	8343710	xa	0.0108265	2.4805e-14	-0.00437502	4.26599e-08	0.0105406	4.14526e-10	-0.00210071	0.0135539
cg03329539	2	233283329	ALPPL2b	0.00485321	1.91728e-14	-0.00159968	1.019e-05	0.0043121	1.46064e-08	-0.000589666	0.126804
cg06644428	2	233284112	ALPPL2b	0.0139032	5.71047e-12	-0.00613336	5.71171e-08	0.00830356	0.000471653	-0.00434546	0.000364164
cg05951221	2	233284402	ALPPL2b	0.00847655	1.05982e-29	-0.00394502	3.70648e-21	0.00605289	1.02655e-12	-0.0025779	2.69439e-09
cg21566642	2	233284661	ALPPL2b	0.0155517	7.2591e-34	-0.00681963	8.10872e-21	0.0120058	2.69242e-16	-0.00416169	2.73028e-08
cg01940273	2	233284934	ALPPL2b	0.00737224	5.94096e-22	-0.00340552	1.06048e-14	0.00609851	8.52709e-12	-0.00203563	7.23272e-06
cg15693572	3	22412385	xa	-0.016117	4.8367e-09	0.00614325	8.70698e-05	-0.0155238	3.36773e-06	0.00297492	0.0805629
cg03274391	3	22413232	xa	-0.0201927	2.15356e-08	0.00935091	4.30198e-06	-0.0183695	2.21099e-05	0.00556255	0.0117211
cg11554391	5	321320	AHRR	0.00456162	1.91407e-09	-0.00228466	5.9115e-08	0.00338126	0.000154765	-0.00159276	0.000509695
cg17924476	5	323794	AHRR	-0.00742275	6.02783e-08	0.00395788	1.11955e-07	-0.00535159	0.00069968	0.00284406	0.000449478
cg03991871	5	368447	AHRR	0.0199799	4.13881e-12	-0.0084629	2.10554e-07	0.0177951	2.68823e-07	-0.00455567	0.00972899
cg11902777	5	368843	AHRR	0.00924539	3.96964e-11	-0.00359904	3.67546e-06	0.00701715	2.30697e-05	-0.00208996	0.0136037
cg05575921	5	373378	AHRR	0.0280278	7.73366e-44	-0.0126815	2.44068e-27	0.0230246	3.75426e-23	-0.0075783	8.39559e-11
cg14817490	5	392920	AHRR	0.00744985	2.78584e-08	-0.00324182	1.33646e-05	0.006755	1.90314e-05	-0.00188914	0.0192093
cg21161138	5	399360	AHRR	0.0090765	9.81167e-15	-0.00348403	9.29495e-08	0.0069279	4.47832e-07	-0.00208325	0.00291941
cg03604011	5	400201	AHRR	-0.0121082	2.28843e-09	0.00489561	1.41465e-05	-0.00905598	0.000167719	0.00290468	0.0182914
cg06126421	6	30720080	xa	0.0232618	3.83682e-24	-0.0110551	1.28659e-17	0.0185135	2.61425e-12	-0.00704522	1.68541e-07
cg14753356	6	30720108	xa	0.00742453	4.59899e-08	-0.00401798	5.12467e-08	0.00550207	0.00039278	-0.00289227	0.000283126
cg24859433	6	30720203	xa	0.010721	8.16578e-10	-0.00411301	3.05704e-05	0.00950939	5.55773e-06	-0.00221551	0.0379911
cg15342087	6	30720209	xa	0.00910188	7.47698e-08	-0.00338087	0.000479361	0.008748	1.58988e-05	-0.00151303	0.143308
cg23565821	6	33385056	CUTA	0.00375855	6.28694e-08	-0.00112907	0.00374161	0.00374363	6.29493e-06	-0.000308437	0.465093
cg12803068	7	45002919	MYO1G	-0.0252198	7.47357e-11	0.00805148	0.000176856	-0.0205265	6.37337e-06	0.00399985	0.0845095
cg21322436	7	145812842	CNTNAP2	0.00685194	1.35202e-08	-0.00187938	0.00473468	0.00643185	5.88676e-06	-0.000634697	0.380142
cg25949550	7	145814306	CNTNAP2	0.00501402	2.31265e-09	-0.00175172	0.000166137	0.00416432	2.06636e-05	-0.00102034	0.0410075
cg24540678	8	28258603	xa	0.00400947	3.79226e-10	-0.00172438	1.0273e-06	0.00367446	9.69302e-07	-0.000958047	0.0122453
cg11660018	11	86510915	PRSS23	0.00513645	7.452e-10	-0.00306942	1.13644e-10	0.00401721	3.64735e-05	-0.00226736	5.7291e-06
cg23771366	11	86510998	PRSS23	0.00554792	3.55926e-13	-0.00308632	4.4052e-13	0.00432009	1.01907e-06	-0.00216961	1.70657e-06
cg09084200	11	134095863	VPS26B/NCAPD3	0.00316939	8.43688e-08	-0.00124304	0.000135299	0.00277668	6.12877e-05	-0.00062632	0.0767039
cg02583484	12	54677008	HNRNPA1	0.00688819	3.55756e-08	-0.00276637	6.48231e-05	0.00544673	0.000197294	-0.00170831	0.0224654
cg23161492	15	90357202	ANPEP	0.00430392	4.82311e-08	-0.0019272	8.7442e-06	0.00370433	6.15015e-05	-0.00121382	0.0102402
cg19572487	17	38476024	RARA	0.0104466	1.71358e-08	-0.00376292	0.000360531	0.00855527	0.000118897	-0.00191285	0.0958879
cg03636183	19	17000585	F2RL3	0.0169111	1.73116e-32	-0.00679718	2.14577e-17	0.0151716	1.25558e-21	-0.00349885	9.94303e-06
cg12303084	20	45985741	ZMYND8	0.00521862	2.33461e-08	-0.00178735	0.000580113	0.00448012	5.36191e-05	-0.000913024	0.10689
cg00871610	21	37093012	MIR802	0.0107714	2.18109e-12	-0.00363881	2.88212e-05	0.00917919	3.06326e-07	-0.00153086	0.0932636
cg01127300	22	38614796	xa	0.00907459	1.1526e-08	-0.00349363	6.07804e-05	0.00789192	1.76591e-05	-0.00188963	0.0440465
The results of the linear model are displayed, calculated with M-value adjusted for age, sex, BMI, alcohol and white blood cell count for former smokers of F4 for a) time since quit, b) pack-years,
c) time since quit after adjustment for pack-years, d) pack-years after adjustment for time since quit with genome-wide significance level p ≤ 1E-07; sorted by chromosome and mapinfo (Genome
build 37). a According to UCSC Genome Browser no annotated transcripts are associated with these CpG sites; b According to UCSC Genome Browser no annotated transcripts are associated with
these CpG sites, but SNPs within the same region (shore of a CpG Island) have a predicted function on the ALPPL2 gene, which is located several kb apart from this CpG island.
