# Supplementary material for: Tobacco Smoking Leads to Extensive Genome-Wide Changes in DNA Methylation
Source: PLoS One. 2013 May 17;8(5):e63812. doi: 10.1371/journal.pone.0063812 (PMC3656907; doi:10.1371/journal.pone.0063812)
Supplement: Table S8 — Number of samples and probes removed prior to 450K data analysis. (XLS) [file pone.0063812.s012.xls]

## Sheet: Tabelle1
Table S8. Number of samples and probes removed prior to 450K data analysis.
	F4	F3
Probes
Total number of probes measured	485577	485577
Removal of SNPs on 450K Beadchip	65	65
Loaded into pipeline (Touleimat & Tost 2012)	485512	485512
Removal of probes containing SNPs (MAF < 0.05)	17196	17196
Final N of probes after pipeline included in analysis	468316	468316
Samples
Total number of samples measured	1814	479
Removal of samples:
didn't pass the initial quality assessment of assay performance	9	0
< 80% of high-confidence probes* (accomplished in pipeline Touleimat & Tost 2012)	3	0
missing phenotype data	9	0
Final N of samples included in analysis	1793	479
* After removal of low-confidence probes with a detection p-value > 0.01; calculation for percentage of high-confidence
probes: # high−confidence probes for sample i / # probes in total for sample i
